# Supplementary material for: Integrative proteogenomic characterization of early esophageal cancer
Source: Nat Commun. 2023 Mar 25;14:1666. doi: 10.1038/s41467-023-37440-w (PMC10039899; doi:10.1038/s41467-023-37440-w)
Supplement: Supplementary file 3 — Supplementary Data 1 [file 41467_2023_37440_MOESM3_ESM.xlsx]

## Sheet: Description
Supplementary Data 1: Clinical characteristics of ESCC patients, Related to Fig. 1 and Supplementary Fig. 1.
Sheet	Description
1a	The information of 154 ESCC cases (786 samples) for proteomic profiling; each sample has specific experiment ID at firmiana paltform.
1b	The information of screened 58 cases (145 samples) for phosphoproteomic profiling; each sample has specific experiment ID at firmiana paltform.
1c	The information of 46 cases (102 samples) for whole-exome sequencing.
1d	The HPV negative results of 30 early ESCC samples; AJ and Tellgen HPV were used.

## Sheet: 1a
Case ID	Case ID	Gender	Habit of drinking/smoking	Substages (Experiment ID)_proteome
ESCC001	18G28113	male	No bad habits of drinking and smoking.	031633	030392	030393	031634	030394
				1	2-1	3-1	3-3	3-5
ESCC002	18G35286	male	No bad habits of drinking and smoking.	031632	030418	030419	030420
				1	2-1	3-5	4-1
ESCC003	18G31715	male	No bad habits of drinking and smoking.	030761	030769	030773	030774	030775	030776
				1	2-1	2-2	3-2	3-5	4-1
ESCC004	18G32741	male	No bad habits of drinking and smoking.	031647	030913	030914	030915	030916	030917	031648	030918
				1	2-1	2-2	3-1	3-2	3-3	3-5	4-1
ESCC005	18G20845	male	No bad habits of drinking and smoking.	030942	030943	030944	030945	030946	031649
				1	2-1	2-2	3-1	4-1	5-1
ESCC006	18G33154	male	No bad habits of drinking and smoking.	031130	031131	031644	031132	031137	031645	031133	031134	031646	031135	031136
				1	2-1	3-1	3-3	3-5	4-1	4-2	5-1	6-1	6-2	7-1
ESCC007	18G28115	male	No bad habits of drinking and smoking.	031184	031185	031186	031650	031187	031188	031189
				1	2-1	2-2	3-1	3-3	3-4	3-5
ESCC008	18G29969	male	No bad habits of drinking and smoking.	031263	031264	031265	031266	031267
				1	2-1	3-1	3-2	3-3
ESCC009	18G21947	male	No bad habits of drinking and smoking.	031628	031629	031630	031631
				1	2-1	3-5	4-1
ESCC010	18G11864	male	No bad habits of drinking and smoking.	031555	031556	031557	031558	031559	031560	031561	031562
				1	2-1	2-2	3-2	4-1	4-2	5-2	6-3
ESCC011	18G39558	female	No bad habits of drinking and smoking.	031635	031636	031637	031638
				1	2-1	3-2	4-1
ESCC012	18G33125	male	No bad habits of drinking and smoking.	031639	031640	031641	034972	031642	034973	031643	034830
				1	2-1	2-2	3-1	3-2	3-3	3-4	3-5
ESCC013	18G23014	male	No bad habits of drinking and smoking.	032059	032060	032061	040575	040576	040577	040578	040579	043439	040580	040581	40582	040583	040584	040585	040586
				1	2-1	2-2	3-3	3-4	3-5	4-1	4-2	4-3	5-2	5-3	6-2	6-3	7-1	7-2	7-3
ESCC014	18G28084	male	No bad habits of drinking and smoking.	032075	032076	032077
				1	2-1	2-2
ESCC015	18G20090	male	No bad habits of drinking and smoking.	032078	032079	032080	032081	032082	040587	040588	032085	032086	032087
				1	2-1	2-2	3-1	3-2	3-3	3-5	4-1	7-1	7-2
ESCC016	18G10482	male	No bad habits of drinking and smoking.	033473	033474	043921	033475
				1	2-1	3-1	4-1
ESCC017	18G28515	male	No bad habits of drinking and smoking.	033476	033477	033478	033479	033480	033481	033482	033483
				1	2-1	2-2	3-1	3-3	3-4	3-5	4-3
ESCC018	18G19746	male	No bad habits of drinking and smoking.	033484	032386	032387	032388	032389	032390	040589	040590	032393	032394
				1	2-1	2-2	3-1	3-2	3-3	3-4	3-5	4-1	4-2
ESCC019	18G18590	male	No bad habits of drinking and smoking.	032395	032396	032397	032398	032399	041857
				1	2-1	2-2	3-1	3-3	4-2
ESCC020	18G11519	male	No bad habits of drinking and smoking.	032541	032542	41859	41860	032545	032546	041861	032548	032549	032550	032551	037827	037828	036689	032555
				1	2-1	2-2	3-1	3-2	3-3	3-4	3-5	4-2	5-3	6-1	6-2	7-1	7-2	7-3
ESCC021	18G12093	male	No bad habits of drinking and smoking.	032556	032557	032558	032559	036690
				1	2-1	2-2	3-1	3-2
ESCC022	18G19032	male	No bad habits of drinking and smoking.	036691	032846	032847	032848	032849	032850
				1	2-1	2-2	3-1	3-3	4-2
ESCC023	18G25702	male	No bad habits of drinking and smoking.	032851	032852	032853	032854	032855	032856
				1	2-1	2-2	3-1	3-4	7-2
ESCC024	18G11525	male	No bad habits of drinking and smoking.	032857	032858	036692	032860	032861	036693	032863	032864	032865
				1	2-1	2-2	3-2	3-4	3-5	4-1	4-2	5-3
ESCC025	18G22700	male	No bad habits of drinking and smoking.	032866	032867	032868	032869	032870	036694
				1	2-1	2-2	3-1	3-3	4-1
ESCC026	18G37009	male	No bad habits of drinking and smoking.	033258	033259	036695	040591	040592	040593	033264
				1	2-1	2-2	3-1	3-2	3-3	4-1
ESCC027	18G34491	male	No bad habits of drinking and smoking.	033265	033266	033267	036696	033269	033270	033271
				1	2-1	2-2	3-1	3-3	4-1	5-1
ESCC028	18G40537	male	No bad habits of drinking and smoking.	033272	033273	033274	033275	033276	033277	033278	033279
				1	2-1	2-2	3-1	3-2	3-3	4-1	6-1
ESCC029	18G18558	female	No bad habits of drinking and smoking.	033280	033281	033282	033283	033284	033285	033286
				1	2-1	2-2	3-1	3-2	3-4	4-2
ESCC030	18G22752	male	No bad habits of drinking and smoking.	033287	033288	033289	033290	033291	033292
				1	2-1	2-2	3-1	3-4	4-3
ESCC031	18G24463	male	No bad habits of drinking and smoking.	033293	033749	033750	033751	033752
				1	2-1	4-1	5-1	5-2
ESCC032	18G11526	male	No bad habits of drinking and smoking.	033753	033755	033756	033759	033761	033762	033765	033766
				1	2-1	2-2	3-1	3-2	3-3	3-5	4-1
ESCC033	18G10863	male	No bad habits of drinking and smoking.	033767	033768	033769	033770	033771
				1	2-1	2-2	3-1	6-1
ESCC034	18G37010	female	No bad habits of drinking and smoking.	033772	033773	033774	033775	033776	033777
				1	2-1	3-1	3-2	3-3	3-5
ESCC035	18G32074	male	No bad habits of drinking and smoking.	034179	034180	034181	034182	034183
				1	2-1	2-2	3-1	3-3
ESCC036	18G27319	male	No bad habits of drinking and smoking.	036230	034188	036231	036232
				1	2-1	2-2	3-2
ESCC037	18G26124	male	No bad habits of drinking and smoking.	036233	034192	034193	034194	034195	034196
				1	2-1	2-2	3-1	3-2	4-1
ESCC038	18G19376	male	No bad habits of drinking and smoking.	034197	034198	034199	034200	034201	034202	034203
				1	2-1	2-2	3-1	3-2	3-3	4-2
ESCC039	18G30360	male	No bad habits of drinking and smoking.	034204	034205	034206	034207	034208	034209	034210
				1	2-1	2-2	3-1	3-2	3-3	4-2
ESCC040	18G18593	male	No bad habits of drinking and smoking.	036234	034700	034701	034702	034703	034704	036897
				1	2-1	2-2	3-2	3-3	3-5	4-1
ESCC041	18G29611	male	No bad habits of drinking and smoking.	034706	034707	034708	034709	034710	034711	034712	034713	034714	034715
				1	2-1	2-2	3-1	3-2	3-3	4-2	4-3	6-3	7-3
ESCC042	18G15088	male	No bad habits of drinking and smoking.	034716	034717	034718	034719	037550	037554	037553
				1	2-1	2-2	3-5	4-1	5-3	7-1
ESCC043	18G41610	male	No bad habits of drinking and smoking.	037551	037555	037556	037557	034727	034728
				1	2-1	5-2	6-3	7-2	7-3
ESCC044	18G31373	male	No bad habits of drinking and smoking.	034795	034796	034797	034798
				1	2-1	2-2	3-1
ESCC045	18G32885	male	No bad habits of drinking and smoking.	034799	034800	034801	034802
				1	2-1	2-2	3-3
ESCC046	18G38129	male	No bad habits of drinking and smoking.	034803	034804	034805	034806
				1	2-1	2-2	3-1
ESCC047	18G39557	male	No bad habits of drinking and smoking.	034807	034808	034809	034810	034811	034812
				1	2-1	2-2	3-1	3-2	3-3
ESCC048	18G39133	male	No bad habits of drinking and smoking.	034813	034814	034815	034816	034817	034818
				1	2-1	2-2	3-1	3-2	3-3
ESCC049	18G36338	male	No bad habits of drinking and smoking.	034819	034820	034821	034822	034823	034824
				1	2-1	2-2	3-1	3-2	3-3
ESCC050	18G30649	male	No bad habits of drinking and smoking.	034825	034826	034827	034828	034829
				1	2-1	3-2	3-3	4-1
ESCC051	18G13306	male	No bad habits of drinking and smoking.	034974	034975	034976	034977	034978	034979	034980
				1	2-1	2-2	3-1	3-2	3-3	3-5
ESCC052	18G34150	male	No bad habits of drinking and smoking.	034981	034982	034983	034984
				1	2-1	2-2	3-2
ESCC053	18G22301	male	No bad habits of drinking and smoking.	034985	034986	034987	034988	034989	034990
				1	2-1	2-2	3-1	3-4	3-5
ESCC054	18G24920	male	No bad habits of drinking and smoking.	034991	034992	034993	034994	034995
				1	2-1	2-2	3-3	4-3
ESCC055	18G15570	male	Drinking for more than 50 years, but having given up drinking alcohol for 1 month; smoking for more than 50 years, with 1 pack and a half/day, but having given up smoking for 2 weeks.	034996	034997	034998	034999	036898
				1	2-1	2-2	3-5	4-1
ESCC056	18G37737	male	No bad habits of drinking and smoking.	036899	036900	035003	035004	035005
				1	2-1	2-2	3-1	3-2
ESCC057	18G12949	male	No bad habits of drinking and smoking.	035006	035007	035008	035009	035010
				1	2-1	2-2	3-2	3-3
ESCC058	18G37006	male	No bad habits of drinking and smoking.	035011	035012	035013	035014
				1	2-1	2-2	7-1
ESCC059	18G19406	male	No bad habits of drinking and smoking.	035015	035017	035018	035019	035020	035021
				1	2-1	2-2	3-1	3-2	3-3
ESCC060	18G40838	male	No bad habits of drinking and smoking.	035667	035668	035669	035670	040594
				1	2-1	3-2	3-3	3-5
ESCC061	18G01733	female	No bad habits of drinking and smoking.	035672	035673	035675	035676	035677	035678	035679	035680
				1	2-1	2-2	3-3	4-1	4-2	5-1	5-2
ESCC062	18G04750	male	No bad habits of drinking and smoking.	035681	035682	035683	035684	035685	035686	041862
				1	2-1	2-2	3-2	3-3	4-1	5-2
ESCC063	18G01727	male	No bad habits of drinking and smoking.	035688	035689	035690	035691	035692	035693	035694
				1	2-1	2-2	3-2	3-5	4-1	7-1
ESCC064	18G04999	male	Drinking and smoking occasionally.	035695	035696	035697	035698	035699
				1	2-1	2-2	3-2	3-5
ESCC065	18G06072	male	No bad habits of drinking and smoking.	035700	035701	035702	035703	035704
				1	2-1	2-2	3-2	4-1
ESCC066	18G37727	male	No bad habits of drinking and smoking.	043636	035706	035707	035708	035709
				1	2-1	2-2	3-5	4-1
ESCC067	18G06074	male	No bad habits of drinking and smoking.	036080	036081	036082	036083	036084	036085	041863	036087
				1	2-1	2-2	3-1	3-2	3-3	3-5	4-1
ESCC068	18G09912	male	No bad habits of drinking and smoking.	036088	036089	036090	036091	036092	036093
				1	2-1	2-2	3-1	3-2	4-1
ESCC069	18G01732	female	No bad habits of drinking and smoking.	036095	036097	036099	036100	036101	036102	036103	036104	036105	036107
				1	2-1	2-2	3-2	3-3	3-4	3-5	4-1	5-1	7-1
ESCC070	18G00472	male	Driking occasionally; smoking more than 40 years with 3 packs a day, but having quit smoking for 4 years.	036111	036114	036116	037544	037545	037546	037552	037547	037548	036133
				1	2-1	3-2	3-3	3-5	4-2	4-3	5-3	6-3	7-3
ESCC071	18G07334	male	No bad habits of drinking and smoking.	036137	036139	037549	036144	036147	036150
				1	2-1	2-2	3-2	3-3	4-1
ESCC072	18G00189	male	No bad habits of drinking and smoking.	036152	036157	036158	036159
				1	2-1	2-2	3-3
ESCC073	18G06801	male	No bad habits of drinking and smoking.	036160	036161	036162	036163
				1	2-1	3-2	4-1
ESCC074	18G04751	male	No bad habits of drinking and smoking.	036317	036318	036319	036320	036321
				1	2-1	2-2	3-2	4-1
ESCC075	18G05238	male	No bad habits of drinking and smoking.	036322	036323	036324	036325	036326	036327	036328
				1	2-1	2-2	3-1	3-2	3-4	3-5
ESCC076	18G04745	male	No bad habits of drinking and smoking.	036329	036330	036331	036332	036333	036334
				1	2-1	3-1	3-2	4-1	5-1
ESCC077	18G05932	male	Smoking for 10 years, but having quit for 30 years.	036335	036336	036337	036338	036339	036340
				1	2-1	2-2	3-3	4-1	5-1
ESCC078	18G07336	female	No bad habits of drinking and smoking.	036341	036342	036343	036344	036345	036346	036347
				1	2-1	2-2	3-1	3-2	3-3	3-4
ESCC079	18G03811	male	No bad habits of drinking and smoking.	036348	036349	036350
				1	2-1	3-5
ESCC080	18G00805	male	No bad habits of drinking and smoking.	036351	036352	036353	036354	036355	036356
				1	2-1	2-2	3-2	3-3	4-1
ESCC081	18G09654	male	No bad habits of drinking and smoking.	036357	036358	036359	036360	036361	036362	036363
				1	2-1	2-2	3-2	3-4	3-5	4-1
ESCC082	18G07568	male	No bad habits of drinking and smoking.	036641	036642	036643	036644	036645	036646
				1	2-1	2-2	3-1	3-2	4-1
ESCC083	18G39888	male	No bad habits of drinking and smoking.	036647	036648	036649	036650	036651	036652
				1	2-1	2-2	3-1	3-3	4-1
ESCC084	18G36635	male	No bad habits of drinking and smoking.	036653	036654	036655	036656	040573
				1	2-1	2-2	4-1	5-2
ESCC085	18G23372	male	No bad habits of drinking and smoking.	040574	036659	036660	036661	036662	036663
				1	2-1	2-2	3-1	3-2	3-3
ESCC086	18G07567	male	Drinking for 50 years; smoking for 30 years with 30 cigarettes a day.	036664	036665	041151	036667	036668	036669	036670
				1	2-1	2-2	3-1	3-2	3-3	4-1
ESCC087	18G19748	male	No bad habits of drinking and smoking.	036671	036672	036673	036674	036675	036676
				1	2-1	2-2	3-2	3-5	4-1
ESCC088	18G17579	male	No bad habits of drinking and smoking.	036677	036678	036679	036680	036681	036682	036683	036684
				1	2-1	2-2	3-1	3-3	3-4	3-5	4-1
ESCC089	18G21948	male	No bad habits of drinking and smoking.	036685	036686	036687	043920
				1	2-1	2-2	3-2
ESCC090	18G33118	male	No bad habits of drinking and smoking.	036697	036698	043919	036700
				1	2-1	3-3	5-3
ESCC091	18G20086	male	No bad habits of drinking and smoking.	036701	036702	036703	036704	036705	036706
				1	2-1	2-2	3-3	3-5	4-1
ESCC092	18G33884	male	No bad habits of drinking and smoking.	041155	036708	041156	036710	041157	043923
				1	2-1	2-2	3-2	3-3	4-2
ESCC093	18G33851	male	No bad habits of drinking and smoking.	043924	036714	036715	036716	036717	036718	036719	036720
				1	2-1	2-2	3-1	3-2	3-3	3-5	4-1
ESCC094	18G33852	male	No bad habits of drinking and smoking.	036721	036722	036723	036724
				1	2-1	3-2	4-1
ESCC095	18G27224	male	No bad habits of drinking and smoking.	036725	036726	036727	036728	036729	036730	036731
				1	2-1	2-2	3-1	3-2	3-3	4-1
ESCC096	18G27225	male	No bad habits of drinking and smoking.	036732	036733	036734	036735	036736
				1	2-1	2-2	3-2	3-3
ESCC097	18G48682	male	No bad habits of drinking and smoking.	036756	036757	036758	036759	036760
				1	2-1	3-1	3-2	5-1
ESCC098	18G16929	male	Drinking occasionally; smoking for 20 years with 2 packs a day, but having quit smoking for 20 years.	036761	036762	036763	036764	036765	036766	036767	036768
				1	2-1	2-2	3-1	3-2	3-3	3-5	4-1
ESCC099	18G45052	female	No bad habits of drinking and smoking.	036769	036770	036771	036772	036773	036774	036775	036776	036777	036778	036779	036780	036781
				1	2-1	2-2	3-1	3-2	3-3	4-1	5-2	5-3	6-3	7-1	7-2	7-3
ESCC100	18G31365	male	No bad habits of drinking and smoking.	036782	036783	036784	036785	036786	036787	036788	036789
				1	2-1	2-2	3-1	3-2	3-3	4-1	7-2
ESCC101	18G31696	male	No bad habits of drinking and smoking.	036790	036791	036792	036793	036794	036795	036796
				1	2-1	2-2	3-2	3-3	4-1	7-3
ESCC102	18G29601	male	No bad habits of drinking and smoking.	036797	036798	036799	036800	036801	036802	036803
				1	2-1	2-2	3-1	3-2	3-3	4-1
ESCC103	18G49723	male	No bad habits of drinking and smoking.	036804	036805	036806	036807	036808	036809	036810
				1	2-1	2-2	3-2	3-3	4-2	7-3
ESCC104	18G45370	male	No bad habits of drinking and smoking.	036811	036812	036813	036814	036815	036816	036817	036818
				1	2-1	2-2	3-1	3-2	3-5	4-1	7-1
ESCC105	18G49387	male	No bad habits of drinking and smoking.	044352	044353	044354	036822	036823	036824	036825	036826	036827	036828	036829
				1	2-1	2-2	3-1	3-2	3-3	3-4	3-5	5-1	7-2	7-3
ESCC106	18G64564	male	No bad habits of drinking and smoking.	036830	036831	036832	036833	036834	036835	036836	036837	036838	036839	036840
				1	2-1	2-2	3-3	3-5	4-1	5-1	6-1	6-2	7-1	7-3
ESCC107	18G51416	male	No bad habits of drinking and smoking.	036841	036842	036843	036844	036845	036846	036847	036848	036849	036850	036851
				1	2-1	2-2	3-1	3-2	3-3	3-4	4-1	4-2	5-1	7-1
ESCC108	18G51188	female	No bad habits of drinking and smoking.	036852	036853	036854	036855
				1	2-1	2-2	7-2
ESCC109	18G53872	male	No bad habits of drinking and smoking.	036856	036857	036858	036859	036860	036861	036862	036863
				1	2-1	3-1	3-2	3-3	4-1	6-3	7-3
ESCC110	18G57910	male	No bad habits of drinking and smoking.	036864	036865	036866	036867	036868	036869	036870	036871
				1	2-1	2-2	3-2	3-3	3-4	4-1	5-1
ESCC111	18G72289	male	No bad habits of drinking and smoking.	036872	036873	036874	036875
				1	2-1	4-2	5-3
ESCC112	18G62006	male	No bad habits of drinking and smoking.	036876	036877	036878	036879	036880	036881	036882	036883	036884	036885
				1	2-1	2-2	3-1	3-2	3-3	4-1	4-3	5-1	5-3
ESCC113	18G74280	male	Drinking occasionally; smoking with half a pack a day.	036886	036887	036888	036889	036890	036891
				1	2-1	2-2	3-2	3-3	4-1
ESCC114	18G72284	male	No bad habits of drinking and smoking.	036892	036893	036894	036895	036896
				1	2-1	3-2	5-2	6-2
ESCC115	18G04062	male	No bad habits of drinking and smoking.	037829
				T2
ESCC116	18G13576	male	No bad habits of drinking and smoking.	037830
				T3
ESCC117	18G15031	male	No bad habits of drinking and smoking.	037831
				T3
ESCC118	18G10997	male	No bad habits of drinking and smoking.	037832
				T2
ESCC119	18G18383	female	No bad habits of drinking and smoking.	037833
				T3
ESCC120	18G42762	male	No bad habits of drinking and smoking.	037834
				T3
ESCC121	18G38355	male	Smoking for 30 years but having quit now.	037835
				T2
ESCC122	18G01127	male	Smoking with 2 packs a day.	037836
				T3
ESCC123	18G05710	male	No bad habits of drinking and smoking.	037837
				T3
ESCC124	18G05750	male	Smoking with 15 cigarettes a day.	037838
				T3
ESCC125	18G05234	male	Drinking and smoking occasionally.	113149
				T2
ESCC126	18G33408	male	Smoking with 1 packs a day.	113138
				T2
ESCC127	18G45961	female	No bad habits of drinking and smoking.	113142
				T2
ESCC128	18G04787	male	No bad habits of drinking and smoking.	113150
				T2
ESCC129	18G08824	male	No bad habits of drinking and smoking.	113157
				T2
ESCC130	18G09372	female	No bad habits of drinking and smoking.	113153
				T2
ESCC131	18G11722	male	No bad habits of drinking and smoking.	113159
				T2
ESCC132	18G11856	male	No bad habits of drinking and smoking.	113140
				T2
ESCC133	18G16887	male	No bad habits of drinking and smoking.	113133
				T2
ESCC134	18G17016	male	No bad habits of drinking and smoking.	113134
				T2
ESCC135	18G17822	male	No bad habits of drinking and smoking.	113154
				T2
ESCC136	18G19156	male	Smoking with 10 cigarettes a day.	113155
				T2
ESCC137	18G19840	male	Drinking occasionally; smoking for 20 years	113135
				T2
ESCC138	18G03286	male	No bad habits of drinking and smoking.	113152
				T3
ESCC139	18G14494	male	No bad habits of drinking and smoking.	113145
				T3
ESCC140	18G17484	male	Drinking and smoking occasionally.	113147
				T3
ESCC141	18G19379	male	Smoking for 20 years, but having quit for 10 years.	113146
				T3
ESCC142	18G19837	male	No bad habits of drinking and smoking.	113148
				T3
ESCC143	18G03628	male	No bad habits of drinking and smoking.	113137
				T3
ESCC144	18G09899	male	No bad habits of drinking and smoking.	113158
				T3
ESCC145	18G16283	male	Smoking for 30 years with 20 cigarettes a day.	113160
				T3
ESCC146	18G16544	male	Drinking and smoking occasionally.	113156
				T3
ESCC147	18G21761	male	No bad habits of drinking and smoking.	113144
				T3
ESCC148	18G22203	male	No bad habits of drinking and smoking.	113139
				T3
ESCC149	18G22794	male	Drinking occasionally; smoking with 30 cigarettes a day.	113141
				T3
ESCC150	18G23690	female	No bad habits of drinking and smoking.	113132
				T3
ESCC151	18G23820	male	No bad habits of drinking and smoking.	113136
				T3
ESCC152	18G25310	female	No bad habits of drinking and smoking.	113151
				T3
ESCC153	18G28481	male	No bad habits of drinking and smoking.	113131
				T3
ESCC154	18G29935	male	No bad habits of drinking and smoking.	113143
				T3

## Sheet: 1b
No.	Case ID	Gender	Habit of drinking/smoking	Substages (Experiment ID)-phosphoproteome
ESCC001	18G28113	male	No bad habits of drinking and smoking.	116251
				3_1
ESCC002	18G35286	male	No bad habits of drinking and smoking.	116267	116268	116269	116270
				1	2_1	3_5	4_1
ESCC003	18G31715	male	No bad habits of drinking and smoking.	082085	082086	082087	082088
				1	2_1	3_5	4_1
ESCC005	18G20845	male	No bad habits of drinking and smoking.	116243	116242
				2_2	3_1
ESCC006	18G33154	male	No bad habits of drinking and smoking.	116253	116255
				3_3	6_2
ESCC018	18G19746	male	No bad habits of drinking and smoking.	116258	116259	116260	116261
				1	2_1	3_2	3_3
ESCC022	18G19032	male	No bad habits of drinking and smoking.	116207	116208	116209	116210	116211
				1	2_1	2_2	3_3	4_2
ESCC024	18G11525	male	No bad habits of drinking and smoking.	116229	116230	116231	116232	116233	116235	116236
				1	2_1	2_2	3_2	3_4	4_2	5_3
ESCC038	18G19376	male	No bad habits of drinking and smoking.	082073	082074	082075	082076
				1	2_1	3_3	4_2
ESCC041	18G29611	male	No bad habits of drinking and smoking.	082101	082102	082103
				3_3	6_3	7_3
ESCC042	18G15088	male	No bad habits of drinking and smoking.	082065	082066	082067
				1	2_1	7_2
ESCC043	18G41610	male	No bad habits of drinking and smoking.	082057	082058	082059	082060
				1	2_1	5_2	7_2
ESCC055	18G15570	male	Drinking for more than 50 years, but having given up drinking alcohol for 1 month; smoking for more than 50 years, with 1 pack and a half/day, but having given up smoking for 2 weeks.	116225	116226	116227	116228
				1	2_1	2_2	4_1
ESCC058	18G37006	male	No bad habits of drinking and smoking.	082104	082105
				2_1	7_1
ESCC063	18G01727	male	No bad habits of drinking and smoking.	116217	116218	116219
				1	2_1	3_2
ESCC071	18G07334	male	No bad habits of drinking and smoking.	116276	116277	116278	116279	116280
				1	2_1	2_2	3_3	4_1
ESCC083	18G39888	male	No bad habits of drinking and smoking.	082082	082083	082084
				1	2_1	3_1
ESCC087	18G19748	male	No bad habits of drinking and smoking.	116212	116213	116214	116215	116216
				1	2_1	3_2	3_5	4_1
ESCC092	18G33884	male	No bad habits of drinking and smoking.	116237	116238	116239	116241
				1	2_1	2_2	4_2
ESCC093	18G33851	male	No bad habits of drinking and smoking.	082093	082094
				2_1	3_2
ESCC098	18G16929	male	Drinking occasionally; smoking for 20 years with 2 packs a day, but having quit smoking for 20 years.	116271	116272	116273	116274	116275
				1	2_1	3_2	3_5	4_1
ESCC099	18G45052	female	No bad habits of drinking and smoking.	082089	082090	082091	082092
				2_1	3_3	5_3	7_3
ESCC100	18G31365	male	No bad habits of drinking and smoking.	082061	082062	082063	082064
				1	2_2	4_1	7_2
ESCC103	18G49723	male	No bad habits of drinking and smoking.	082077	082078	082079	082080	082081
				1	2_1	3_2	4_2	7_3
ESCC104	18G45370	male	No bad habits of drinking and smoking.	116220	116221	116222	116223
				2_2	3_2	3_5	4_1
ESCC105	18G49387	male	No bad habits of drinking and smoking.	116262	116263	116264	116265	116266
				1	2_1	2_2	3_2	3_3
ESCC107	18G51416	male	No bad habits of drinking and smoking.	082095	082096	082097
				2_1	3_2	7_1
ESCC108	18G51188	female	No bad habits of drinking and smoking.	116256	116257
				2_1	7_2
ESCC109	18G53872	male	No bad habits of drinking and smoking.	082098	082099	082100
				2_1	3_2	6_3
ESCC110	18G57910	male	No bad habits of drinking and smoking.	116245	116246	116247	116248	116249
				1	2_1	2_2	3_4	5_1
ESCC112	18G62006	male	No bad habits of drinking and smoking.	082068	082069	082070	082071	082072
				1	2_1	3_1	4_1	5_3
ESCC113	18G74280	male	Drinking occasionally; smoking with half a pack a day.	116204	116205	116206
				2_1	2_2	3_3
ESCC115	18G04062	male	No bad habits of drinking and smoking.	082056
				T2
ESCC117	18G15031	male	No bad habits of drinking and smoking.	116199
				T3
ESCC118	18G10997	male	No bad habits of drinking and smoking.	081798
				T2
ESCC119	18G18383	female	No bad habits of drinking and smoking.	116201
				T3
ESCC120	18G42762	male	No bad habits of drinking and smoking.	082055
				T3
ESCC121	18G38355	male	Smoking for 30 years but having quit now.	082054
				T2
ESCC122	18G01127	male	Smoking with 2 packs a day.	116202
				T3
ESCC123	18G05710	male	No bad habits of drinking and smoking.	116200
				T3
ESCC124	18G05750	male	Smoking with 15 cigarettes a day.	081799
				T3
ESCC125	18G05234	male	Drinking and smoking occasionally.	128064
				T2
ESCC126	18G33408	male	Smoking with 1 packs a day.	128045
				T2
ESCC127	18G45961	female	No bad habits of drinking and smoking.	128054
				T2
ESCC128	18G08824	male	No bad habits of drinking and smoking.	128044
				T2
ESCC133	18G16887	male	No bad habits of drinking and smoking.	128066
				T2
ESCC135	18G17822	male	No bad habits of drinking and smoking.	128060
				T2
ESCC137	18G19840	male	Drinking occasionally; smoking for 20 years	128062
				T2
ESCC139	18G14494	male	No bad habits of drinking and smoking.	128059
				T3
ESCC140	18G17484	male	Drinking and smoking occasionally.	128048
				T3
ESCC141	18G19379	male	Smoking for 20 years, but having quit for 10 years.	128068
				T3
ESCC142	18G19837	male	No bad habits of drinking and smoking.	128058
				T3
ESCC143	18G03628	male	No bad habits of drinking and smoking.	128056
				T3
ESCC146	18G16544	male	Drinking and smoking occasionally.	128061
				T3
ESCC147	18G21761	male	No bad habits of drinking and smoking.	128043
				T3
ESCC149	18G22794	male	Drinking occasionally; smoking with 30 cigarettes a day.	128051
				T3
ESCC153	18G28481	male	No bad habits of drinking and smoking.	128052
				T3
ESCC154	18G29935	male	No bad habits of drinking and smoking.	128047
				T3

## Sheet: 1c
No.	Case ID	Gender	Habit of drinking/smoking	Track	Substages-whole-exome sequencing
ESCC001	18G28113	male	No bad habits of drinking and smoking.	T4	1	2_1	3_1	3_5
ESCC004	18G32741	male	No bad habits of drinking and smoking.	T5	1	2_1	2_2	3_1	3_2	3_3	4_1
ESCC006	18G33154	male	No bad habits of drinking and smoking.	T5	2_1	3_3	3_5	5_1
ESCC013	18G23014	male	No bad habits of drinking and smoking.	T6	1	2_1	2_2	3_3	3_5	4_1	7_3
ESCC015	18G20090	male	No bad habits of drinking and smoking.	T6	2_1	2_2	4_1	7_1	7_2
ESCC020	18G11519	male	No bad habits of drinking and smoking.	T5	1	2_1	3_2	6_1	6_2	7_1	7_2	7_3
ESCC023	18G25702	male	No bad habits of drinking and smoking.	T4	2_1	3_4	7_2
ESCC065	18G06072	male	No bad habits of drinking and smoking.	T4	1	2_1	2_2	4_1
ESCC069	18G01732	female	No bad habits of drinking and smoking.	T5	1	2_1	3_2	3_3	3_5	4_1	5_1	7_1
ESCC070	18G00472	male	Driking occasionally; smoking more than 40 years with 3 packs a day, but having quit smoking for 4 years.	T6	2_1	3_3	3_5	5_3	6_3	7_3
ESCC106	18G64564	male	No bad habits of drinking and smoking.	T2	1	2_1	3_5	4_1	5_1	6_2	7_1	7_3
ESCC113	18G74280	male	Drinking occasionally; smoking with half a pack a day.	T4	1	2_1	3_2	4_1
ESCC115	18G04062	male	No bad habits of drinking and smoking.		T2
ESCC116	18G13576	male	No bad habits of drinking and smoking.		T3
ESCC118	18G10997	male	No bad habits of drinking and smoking.		T2
ESCC123	18G05710	male	No bad habits of drinking and smoking.		T3
ESCC125	18G05234	male	Drinking and smoking occasionally.		T3
ESCC126	18G33408	male	Smoking with 1 packs a day.		T2
ESCC127	18G45961	female	No bad habits of drinking and smoking.		T3
ESCC128	18G04787	male	No bad habits of drinking and smoking.		T3
ESCC129	18G08824	male	No bad habits of drinking and smoking.		T3
ESCC130	18G09372	female	No bad habits of drinking and smoking.		T3
ESCC131	18G11722	male	No bad habits of drinking and smoking.		T2
ESCC132	18G11856	male	No bad habits of drinking and smoking.		T2
ESCC133	18G16887	male	No bad habits of drinking and smoking.		T3
ESCC134	18G17016	male	No bad habits of drinking and smoking.		T2
ESCC135	18G17822	male	No bad habits of drinking and smoking.		T2
ESCC136	18G19156	male	Smoking with 10 cigarettes a day.		T2
ESCC137	18G19840	male	Drinking occasionally; smoking for 20 years		T3
ESCC138	18G03286	male	No bad habits of drinking and smoking.		T2
ESCC139	18G14494	male	No bad habits of drinking and smoking.		T2
ESCC140	18G17484	male	Drinking and smoking occasionally.		T3
ESCC141	18G19379	male	Smoking for 20 years, but having quit for 10 years.		T3
ESCC142	18G19837	male	No bad habits of drinking and smoking.		T2
ESCC143	18G03628	male	No bad habits of drinking and smoking.		T2
ESCC144	18G09899	male	No bad habits of drinking and smoking.		T2
ESCC145	18G16283	male	Smoking for 30 years with 20 cigarettes a day.		T2
ESCC146	18G16544	male	Drinking and smoking occasionally.		T2
ESCC147	18G21761	male	No bad habits of drinking and smoking.		T3
ESCC148	18G22203	male	No bad habits of drinking and smoking.		T3
ESCC149	18G22794	male	Drinking occasionally; smoking with 30 cigarettes a day.		T3
ESCC150	18G23690	female	No bad habits of drinking and smoking.		T3
ESCC151	18G23820	male	No bad habits of drinking and smoking.		T3
ESCC152	18G25310	female	No bad habits of drinking and smoking.		T3
ESCC153	18G28481	male	No bad habits of drinking and smoking.		T3
ESCC154	18G29935	male	No bad habits of drinking and smoking.		T3

## Sheet: 1d
No.	Cases ID	Results for ZJ HPV	Results for Tellgen HPV
1	18G01733	Negative	Negative
2	18G05238	Negative	Negative
3	18G06801	Negative	Negative
4	18G09912	Negative	Negative
5	18G12949	Negative	Negative
6	18G15570	Negative	Negative
7	18G16929	Negative	Negative
8	18G17579	Negative	Negative
9	18G18593	Negative	Negative
10	18G19748	Negative	Negative
11	18G22752	Negative	Negative
12	18G24463	Negative	Negative
13	18G24920	Negative	Negative
14	18G25702	Negative	Negative
15	18G27319	Negative	Negative
16	18G28113	Negative	Negative
17	18G28515	Negative	Negative
18	18G29611	Negative	Negative
19	18G31365	Negative	Negative
20	18G31696	Negative	Negative
21	18G32885	Negative	Negative
22	18G33851	Negative	Negative
23	18G34150	Negative	Negative
24	18G37010	Negative	Negative
25	18G37727	Negative	Negative
26	18G45052	Negative	Negative
27	18G51188	Negative	Negative
28	18G53872	Negative	Negative
29	18G72284	Negative	Negative
30	18G32074	Negative	Negative
31	NTC	Negative (Low internal control signal)	Negative (Low internal control signal)
32	STD	Negative HPV16 HPV18 positive	Negative HPV16 HPV18 positive
