# Supplementary material for: Integrative proteogenomic characterization of early esophageal cancer
Source: Nat Commun. 2023 Mar 25;14:1666. doi: 10.1038/s41467-023-37440-w (PMC10039899; doi:10.1038/s41467-023-37440-w)
Supplement: Supplementary file 6 — Supplementary Data 4 [file 41467_2023_37440_MOESM6_ESM.xlsx]

## Sheet: Description
Supplementary Data 4: The gene effects of RNAi- and CRISPR-mediated depletion on ESCC cell lines and the cancer associated genes, Related to Fig. 3.
Sheet	Description
4a	The gene effects of RNAi-mediated depletion on ESCC cell lines.
4b	The gene effects of CRISPR-mediated depletion on ESCC cell lines.

## Sheet: 4a
Gens Symbol	Gene effects (mean)
A1BG	-0.0491447
NAT2	-0.00514768
ADA	0.0299424
CDH2	0.0303649
AKT3	0.0567038
MED6	-0.464873
NR2E3	-0.108072
NAALAD2	0.0948188
DUXB	0.17033
PDZK1P1	-0.00601235
DDTL	0.256376
NAALADL1	0.215228
SIGLEC14	-0.173628
ACOT8	-0.40123
ABI1	-0.00554034
GNPDA1	0.00550799
KCNE3	-0.0818473
ZBTB33	0.0850144
CDH3	0.0412918
TANK	-0.306025
POM121C	-0.146316
PMS2P7	0.08806
TMEM170B	-0.55487
EGOT	0.0298574
CTAGE4	0.0348765
CDC42P3	0.05854
ZBTB42	-0.106635
FAM106C	0.0132649
MSTO2P	-0.0885065
DPY19L1P1	0.0222529
ZNF737	-0.0295434
HDAC6	-0.073258
PARD6G-AS1	-0.166856
LRRC70	-0.00764617
LRRC69	-0.0216438
SBK3	-0.183975
TSTD3	0.0911473
ZNF663P	0.169163
SPATA48	-0.263416
RAB6C-AS1	0.0153728
CD300LD	0.134578
UBE2DNL	-0.0743834
KIR2DS2	0.107959
FAM157B	-0.113773
FCGR1CP	0.12929
PGAM1P5	0.147016
DCAF13P3	-1.27483
PMS2P9	0.177189
RASA4DP	0.123292
CD24	-0.0724252
KCNJ18	0.219193
UPK3BL1	0.566231
JMJD7	-0.170307
PLA2G4B	0.114719
HDAC5	-0.0235202
C17orf99	0.00862073
CTAGE8	0.037691
KLLN	-0.224284
PDCD6IP	-0.202954
PDCD6	-0.101739
BCL2L10	-0.0310901
SRRM5	-0.443641
BCL2L11	-0.0333123
TOMM6	-0.108695
SH2B3	-0.0585092
C5orf52	-0.208575
PPIAP30	-0.0975948
CDH4	-0.0757291
GNE	-0.131576
HCN4	-0.0148387
INSL5	-0.0514149
FRAT1	-0.0331916
TROAP	-0.0074217
MED16	-0.0889762
PIGK	-0.0191652
ARHGEF33	-0.217005
MEF2B	0.120824
RASA4B	0.0288542
CMC4	-0.0732884
FAM86KP	0.20673
WASHC1	-0.000319559
POTEB2	0.0953028
ANKRD66	-0.327127
TTC34	-0.214021
NBPF20	-0.233098
WASH8P	-0.0504128
FRG2C	-0.0281381
HYDIN2	-0.128314
FRG1CP	0.0290913
ZNF605	-0.13604
CDH5	0.00957467
GPR75-ASB3	0.0620007
TMED7-TICAM2	-0.235934
TSNAX-DISC1	0.27612
NDUFAF4P1	0.0545923
GCSHP3	-0.0640281
CHAF1A	-0.754084
NPPA-AS1	-0.00171756
PARP2	-0.0873367
PARP3	0.022715
CDH6	-0.051622
TOM1L1	0.10333
DBET	-0.0681498
HMGXB4	0.0261374
TOM1	0.00938223
SH2D3C	-0.0736195
SH2D3A	-0.0550264
MAMLD1	-0.054606
CST8	0.0868859
RANBP9	0.00207779
DNAJB6	-0.0727873
CCDC180	-0.0784741
CDH7	0.11885
SLC17A4	0.145964
LINC01602	0.0772046
GPR176-DT	0.0884914
SPATA1	0.133534
LINC01549	0.0900614
PPP5D1	0.137119
ARL17B	0.0822198
GVQW3	-0.113907
PTMAP9	-0.494373
OCLN	-0.0977056
SLFN12L	-0.0104433
SMLR1	-0.0251738
ERVK13-1	0.118453
MICA	0.0415199
SMC4	-0.866183
TBC1D3J	-0.212579
GJC1	-0.142807
LY75-CD302	0.0152086
ARPC4-TTLL3	-0.0419751
MSANTD3-TMEFF1	-0.0968716
RBM14-RBM4	0.16404
ATP5MF-PTCD1	-0.259867
ABHD14A-ACY1	0.0287292
CCDC169-SOHLH2	-0.188295
RNF103-CHMP3	0.0110475
STIMATE-MUSTN1	-0.166962
EPPIN-WFDC6	0.126786
ARPIN-AP3S2	-0.207603
NT5C1B-RDH14	0.203285
INMT-MINDY4	0.0236006
FPGT-TNNI3K	-0.215871
BLOC1S5-TXNDC5	-0.0949798
EEF1E1-BLOC1S5	0.120117
TGIF2-RAB5IF	-0.0268632
GIMAP1-GIMAP5	0.069995
MROH7-TTC4	0.0855865
PMF1-BGLAP	-0.201814
TLCD4-RWDD3	0.0211489
BORCS7-ASMT	-0.0440964
TMX2-CTNND1	0.086071
SAA2-SAA4	-0.120849
ARL2-SNX15	-0.119414
POC1B-GALNT4	0.0296926
KLRC4-KLRK1	0.118487
ARMCX5-GPRASP2	0.0624222
NEDD8-MDP1	-0.104926
BCL2L2-PABPN1	0.119837
RPL36A-HNRNPH2	-0.0478639
CORO7-PAM16	0.165173
RPS10-NUDT3	-0.155795
HSPE1-MOB4	0.202656
CKLF-CMTM1	0.104142
SYNJ2BP-COX16	-0.223493
CHURC1-FNTB	-0.035203
MIA-RAB4B	0.183055
RAB4B-EGLN2	0.0054719
ZNF625-ZNF20	-0.0566026
AP1M2	-0.156823
NPHP3-ACAD11	-0.0333402
NDUFC2-KCTD14	-0.141275
COMMD3-BMI1	0.157221
MSH5-SAPCD1	-0.0684599
INO80B-WBP1	-0.180024
ATP6V1G2-DDX39B	0.238601
PPT2-EGFL8	0.0225413
C8orf44-SGK3	-0.305673
RTEL1-TNFRSF6B	-0.0722036
ZNF670-ZNF695	0.187479
UBE2F-SCLY	0.0948721
FXYD6-FXYD2	-0.0192779
ARHGAP19-SLIT1	0.124289
BIVM-ERCC5	0.0806788
DNAAF4-CCPG1	-0.114285
TVP23C-CDRT4	-0.157129
SENP3-EIF4A1	0.445626
P2RX5-TAX1BP3	0.103384
APOC4-APOC2	0.0251808
URGCP-MRPS24	0.0912299
STX16-NPEPL1	0.0680582
HNRNPUL2-BSCL2	0.1667
ISY1-RAB43	0.0291561
TM4SF19-TCTEX1D2	-0.255001
C1QTNF3-AMACR	-0.019284
UBA2	-0.568193
SAE1	-0.2364
FARSB	-0.0765457
ABCC5	-0.0679993
ABCB6	-0.0244458
DNM1L	-0.340628
CDH8	0.0325958
ABCC9	0.100472
ABCF2	-0.0189525
NR1H3	-0.0180615
COX17	-0.102096
FAM47E-STBD1	-0.106642
ALOX15P1	0.114021
SCAMP2	0.0722087
SCAMP3	0.0315957
IL18BP	-0.109544
RWDD2B	-0.0403233
MUC12	-0.101344
DPP3	-0.111315
SNUPN	-0.0590711
HUWE1	-0.458115
PTPRU	-0.0385911
TSPAN32	0.153245
TSSC4	0.0981496
ATP9A	0.00538652
CDH10	0.0640151
PDCD7	-0.104441
GPC6	-0.0603118
MYZAP	0.182
USH1C	0.0248561
PQBP1	-0.182667
EDIL3	0.110004
HHLA1	-0.353793
FSBP	0.0714452
CYP3A7-CYP3A51P	-0.0320393
CERT1	-0.204297
MRPS31P5	-0.0373817
KCNK7	-0.0453608
CDH11	-0.129573
UST	0.129651
APOBEC3A_B	0.317201
ARPC5	0.0213262
ARPC4	-0.174665
ARPC3	0.0235922
ARPC1B	-0.115462
ACTR3	-0.245949
ACTR2	-0.2928
TSPAN5	-0.0901002
TSPAN3	-0.147889
FAM106B	0.0613792
POTEB	-0.0553523
FAM230D	-0.0605922
FAM74A7	0.137981
SRGAP2D	0.0810434
NPY4R2	-0.0507966
FMC1-LUC7L2	0.0148242
ADAM8	-2.32724e-05
CDH12	-0.0254676
TSPAN2	0.0628195
TSFM	-0.0610655
TSPAN1	0.13158
PPIF	0.240729
CTDSP2	-0.250746
TBC1D3G	0.047264
TBC1D3K	0.102053
TBC1D3L	-0.000201807
TBC1D3D	0.241614
TRIM10	-0.00796686
ARPC2	-0.279995
SGK2	-0.205164
RAD50	-0.0109925
KIF20A	-0.0887308
PREB	-0.265761
HIPK3	-0.281754
ENAM	0.0923242
CDH13	0.108303
ACTR1B	0.154761
ACTR1A	-0.645199
ARL4C	-0.239211
ARL4A	0.0728969
ZNF263	-0.0342777
LRPPRC	-0.28629
FRY	-0.0510282
CDH15	-0.0807167
PDIA6	0.103411
TRAP1	0.0191702
OPTN	0.0128929
NAMPT	-0.242903
CELA3A	-0.0853478
RBM12	-0.0886254
YAF2	0.0620009
ARFRP1	-0.211459
CDH16	-0.134897
TOB1	-0.138248
LINC01587	0.0200913
AKAP9	-0.108172
CLEC3A	0.0629578
FAM13A	-0.10851
G3BP1	-0.0435215
SUGP2	0.099189
EBI3	-0.128445
ADGRG2	-0.0624637
CDH17	-0.0145007
MBNL2	-0.00521579
HNRNPA3P1	-0.0784668
ABI2	-0.0254419
CEBPZ	-0.690952
PLXNC1	-0.0673964
TRIM28	-0.136241
RASA4	-0.0292243
AASS	-0.147318
PDZK1IP1	0.0815073
ATP6AP2	-0.359734
CDH18	0.136587
LPAR6	-0.0208112
LPCAT3	0.14475
WASF2	0.0938141
CHST4	-0.0790145
SLC25A13	0.0776567
SLC25A15	-0.0270037
SERF2	0.044902
CDK2	-0.214858
DHRS9	-0.00410426
ZNF256	-0.0726941
SPECC1L-ADORA2A	0.0324798
SORBS3	0.0228157
CNIH1	-0.0533615
STAG3L5P-PVRIG2P-PILRB	-0.155415
TENM1	-4.63621e-05
RBM7	-0.0838752
RBM6	0.136338
RBM5	-0.127174
LHFPL2	0.179317
LHFPL6	-0.114885
TNK2	-0.0852653
ALYREF	-1.22796
CDK4	-0.0577865
TXNDC9	0.046841
FANCD2P2	-0.215591
NBPF25P	0.0303198
NOTCH2NLR	0.116025
RNF41	-0.0192897
FAM239A	0.0270475
TSHZ1	-0.00247911
ALG3	0.100661
PRMT3	-0.00198395
PSME3	-0.194626
MPHOSPH9	-0.156236
MPHOSPH10	-0.819861
ADAM10	-0.336141
CDK5	0.0452449
MPHOSPH6	-0.710491
NME6	-0.0496947
DHRS2	0.0809718
CALCRL	-0.165988
NUTF2	-1.23798
MPZL2	0.0215126
TRIM13	-0.109379
PATJ	0.150013
USPL1	-0.721705
EIF1	-0.0552243
CDK6	-0.0681496
TOPORS	-0.158523
FLOT1	-0.0724015
DDX39A	-0.206513
PSMD14	-0.764063
SSX3	0.072994
OLIG2	0.00506379
CTDSPL	-0.0529783
ANGPTL7	-0.107482
KLRG1	-0.0385816
CDK7	-0.197923
GDF11	-0.00134641
TRIB1	-0.158552
GPA33	-0.0662558
ZNF443	0.123232
CD96	0.0818419
PLIN3	-0.0508259
MFSD10	0.0758641
STX6	-0.00522262
C11orf98	0.172483
COQ7	0.0868237
NBR2	0.158571
RCAN2	-0.0184365
MSLN	-0.150724
LRRC23	0.0657848
RASGRP2	0.0370597
HNRNPR	-0.038195
SLC35B1	-0.0347907
DCAF7	-0.197626
AP3S2	0.175059
CDK8	-0.145071
MRPS31	-0.296598
CALCOCO2	-0.0646547
KCNMB2	0.0627051
GPHN	0.0537065
RABEPK	-0.0632985
SLC17A2	-0.194499
RIDA	-0.0345331
POP7	-0.0564538
GLYAT	0.0385018
CDK9	-0.194107
SRRM1	-0.367036
SPRY1	-0.239893
SPRY2	-0.00859205
STAM2	-0.0252161
CNKSR1	0.0619147
ABCC4	-0.107768
CDKN1A	-0.0500738
IGSF6	-0.0271235
SF3B4	-0.770337
CDK2AP2	-0.217837
IRX5	-0.236536
RAMP2	-0.129862
RAMP1	-0.00162568
RAMP3	-0.0242075
ZMPSTE24	-0.0596576
CDKN1B	-0.0657203
AKAP8	-0.0620472
FSTL3	0.0244864
KANTR	0.0327643
ANKRD20A21P	0.227082
CT45A8	0.055639
SPDYE17	-0.132389
TBC1D3E	0.220132
WASH9P	-0.544447
SVIL-AS1	0.243813
SIK1B	0.141711
TBC1D3I	0.0572799
STUB1	-0.0107986
STAG1	0.0843302
NET1	0.0440364
UBE4B	-0.239391
PRSS16	-0.397535
CDKN1C	0.0316407
SIGMAR1	-0.10041
TPTEP2-CSNK1E	-0.00890845
DSCR4	0.11261
BET1	-0.196095
CWC27	-0.185325
SAP18	-0.37889
SMNDC1	-0.502653
BCAS2	-0.15492
RGS19	-0.263558
LILRB2	0.113158
EIF1B	0.00730892
CDKN2A	-0.0127178
SPEG	0.0952029
SF3A1	-1.01841
TRAIP	-0.171522
DNAJA2	-0.0772526
BCKDK	-0.0866225
MAEA	-0.229126
APC2	-0.208747
PAK4	0.0101419
MARCHF6	-0.13497
ADAR	-0.500572
CDKN2B	-0.127555
KATNB1	-0.131864
DLEU1	0.193266
SNAPC5	0.0606184
APBB3	0.0643277
ZNF267	0.127053
CCNO	0.0250702
CDKN2C	-0.0665416
VPS26C	0.0181786
TCIRG1	0.075008
RTN3	-0.184618
LANCL1	-0.0541581
NMUR1	-0.205748
B3GALT5	0.0613058
TNIP1	-0.0899301
LAMC3	0.0214558
CDKN2D	-0.0452357
IKZF1	0.0163526
CRISP3	0.0473716
SMYD5	-0.0266144
KLHL41	0.0397276
RRAGB	-0.182402
SIRPB1	0.0301162
AKR1A1	-0.119327
EMC8	-0.114347
RXYLT1	-0.338407
CDKN3	-0.0286978
CNPY2	-0.0614166
B3GNT3	-0.0249612
CLEC4M	0.134244
TLR6	-0.00537735
MRVI1	0.189157
PCGF3	0.0417069
TFG	-0.104871
PKDREJ	0.0595665
CCL26	-0.148214
TRDN	-0.034985
TRIM22	0.0671734
ABCA7	0.00320326
ABCA10	-0.177695
ABCA9	0.110463
ABCA8	0.0499025
WARS2	-0.0598584
CDO1	0.0344068
NPM3	-0.148983
NPM2	-0.440988
HMG20B	-0.0678135
HMG20A	-0.202714
KLF2	-0.0460989
MICU1	0.109781
CACNG3	0.0593592
CACNG2	-0.138144
CITED2	-0.0180582
SEMA3A	0.0196768
TUBA1B	-0.846302
IRF9	-0.0750326
CDR1	-0.0813691
BPNT1	0.0607543
TUBB3	-0.0345029
TUBB4A	0.147165
TUBB4B	-0.0324762
BTN3A3	0.0790296
BTN2A2	-0.011583
SYCP2	0.0171249
SCML2	-0.168446
CEPT1	-0.140964
CORO2B	-0.0718032
MYL12B	-0.246669
NOD1	-0.0827149
ANAPC10	-0.143086
PRG3	0.0506337
ATP8A1	0.0613453
NDRG1	-0.236678
MYL9	0.136253
RACK1	-0.845749
ADARB1	-0.0529207
CDS1	-0.054318
PEMT	-0.0441992
PIAS3	-0.0359278
ST3GAL6	0.0281961
NDC80	-0.287423
CPQ	-0.0084651
WFDC2	-0.0294372
SPAG11B	-0.0359491
BASP1	0.146153
CDSN	0.05231
IFITM3	-0.0428512
RAPGEF3	-0.086763
NSA2	-0.820602
YAP1	-0.0666738
SPON2	0.145471
SPON1	-0.0306107
PRMT5	-0.39512
TESK2	-0.0313137
CD2BP2	-0.125792
UBAC1	0.138573
CDIPT	-0.178458
PGRMC2	0.1034
ARIH2	0.0799926
TUBGCP3	-0.422133
SEC24B	-0.0941226
CFDP1	0.0235279
CD52	-0.0228232
TMEM147	-0.0401037
RBM14	-0.21633
LYPLA1	-0.0499142
CDC42EP2	0.0962737
EMG1	-0.726882
IFI30	-0.122618
C1D	-0.166674
CDX1	-0.0186642
TIMM17A	-0.107884
N4BP2L2	0.0305235
ZER1	-0.0427992
MCRS1	-0.295836
LRRN2	0.049129
FAM3C	0.124736
ACAA2	0.106299
CDX2	0.0734441
PPIE	-0.754532
VAV3	0.0545692
TOMM40	-0.771655
TAB1	-0.0432511
ECI2	-0.136816
HAX1	0.00584397
GPNMB	0.110663
BAIAP2	-0.0394336
MAD2L2	-0.158953
CDX4	-0.0489895
TACC3	-0.667128
MERTK	-0.134587
CLEC10A	-0.256108
SLC30A9	-0.248314
PPIH	-0.153633
COG5	-0.00753709
ZNHIT1	-0.765649
FST	-0.172787
TIMM44	-0.759696
CLGN	0.053504
PFDN6	0.130893
ZBTB18	0.0574017
HMGN4	0.0297601
TADA3	-0.343967
TRIM38	0.105997
ATP5PD	-0.399132
UBE2E3	0.0816043
SLC25A17	-0.0928539
SLC9A6	0.00189978
CEACAM5	0.0154071
EIF3M	-0.664031
HOXB13	-0.00859131
NXF1	-0.825653
SEC23B	0.133568
SEC23A	-0.0808399
CAP2	0.0481129
CAP1	-0.147646
CREB3	-0.170749
LRRC41	0.0591831
VTI1B	-0.329209
CRTAP	0.0667268
SYNCRIP	0.0106335
STK25	-0.115444
ENOX2	-0.010851
UNC13B	-0.232408
CARM1	-0.0269609
NCOA2	-0.0493753
ADARB2	0.04381
CEBPA	-0.0420057
SEMA6B	-0.191406
SEMA4F	-0.0943615
SEMA4D	-0.0797738
SEMA4B	-0.107532
CEBPB	-0.144646
SEMA3C	-0.0410941
APPBP2	0.0339456
MYBBP1A	-0.522682
FBLN5	-0.153548
FBXW10	0.0906706
CIB2	-0.046008
CIB1	0.0821111
CEBPD	-0.0896501
ZNF211	-0.0107307
DDX17	-0.202009
DEAF1	-0.00835462
CHERP	-0.362235
KAT5	-0.284236
HYOU1	-0.16517
IPO8	0.0955045
IPO7	-0.663687
NOP56	0.000725854
NEBL	0.15957
CEBPE	-0.00680844
PITRM1	-0.095492
ATG7	-0.157267
ZNRD2	0.0605897
RNASEH2A	-0.168437
P3H3	-0.0248646
RELA-DT	0.00438541
UBD	0.0105138
PPIAL4H	0.00150163
ERVK3-1	0.541876
UPK3B	-0.156702
BATF	-0.0551411
GLRX3	0.10457
CEBPG	-0.232237
DCTN2	-0.232056
ANP32B	-0.0433164
LAMTOR5	-0.0520171
PROCR	-0.120351
TM9SF1	0.010333
PRDX4	-0.0665615
ARL6IP5	0.193764
AGR2	-0.139586
ARPC1A	-0.298259
HTATIP2	0.159268
AGPAT1	-0.031694
AGPAT2	-0.115451
RPP30	-0.921199
RPP38	-0.675579
SPTLC1	-0.119148
SLC35A1	-0.137286
CEL	-0.183562
SLC19A2	-0.0645178
IFI44	0.137488
OLFM4	-0.461274
CXCL13	0.100037
ARFGEF1	-0.0317976
AKAP3	0.124425
RABAC1	0.0593733
SLC34A2	0.0875062
SLU7	-0.609176
DPYSL4	-0.0446833
SIVA1	0.0210899
MRPL28	-0.03304
CCT7	-1.34869
CCT4	-1.10197
CCT2	-0.834872
NPC2	-0.0805859
GNLY	-0.0945766
TACC2	-0.00240591
CENPA	-0.327433
SORBS1	0.0285381
IFITM2	0.0616998
COLEC10	-0.327759
POMT1	-0.141047
MAB21L2	0.130169
TXNRD2	-0.0516462
DRAP1	-0.151519
CENPB	-0.321612
SCGN	-0.188759
DNPH1	0.126343
SMC2	-0.917288
PRPF8	-0.952297
ERN2	-0.163257
TRAPPC2B	-0.0505267
AHSA1	0.0259399
SLCO1B1	0.0043989
CENPC	-0.694619
USP16	-0.00797006
CDC42EP3	0.0226676
SH2B2	0.00175453
PAIP1	-0.119683
PAICS	-0.118835
TBL3	-0.731534
MXD4	0.0971967
P3H4	-0.180362
ST6GALNAC2	0.0332505
PDLIM5	-0.0494302
TRIM3	0.114546
HEXIM1	0.0311603
SPAG5	-0.357201
RBCK1	-0.156143
STAMBP	0.0512923
TGOLN2	-0.0848728
CENPE	-0.306827
ARID3B	-0.165067
POLR3F	0.258696
POLR3G	0.0305874
POLR3C	0.0203332
IVNS1ABP	0.00631725
TRIM16	-0.138363
MYL12A	-0.162996
TXNIP	0.0604877
CENPF	0.0327974
PDPN	-0.0792085
POSTN	-0.0895509
ATP5MG	-0.142991
RASL10A	-0.00104084
GAS2L1	-0.15627
RAD51AP1	-0.159025
RGS14	0.0188733
LEFTY1	-0.122375
EXOC5	-0.212131
NPRL2	0.0187479
IGF2BP1	-0.185984
IGF2BP3	-0.0348662
IGF2BP2	-0.0815308
CAMKK2	-0.0667624
SCGB1D2	-0.005667
SCGB1D1	0.167438
PRELID3A	-0.0081163
MTX2	0.0822125
YKT6	-0.0400025
SPINT2	-0.193248
PMVK	-0.0765582
DMRT2	-0.0468471
KHDRBS3	-0.101302
KHDRBS1	-0.0146573
CELF1	-0.167544
CELF2	-0.104659
CES1	0.173544
LBX1	-0.0448591
KLF1	0.084672
CTCF	-0.347928
TSBP1	-0.0790105
CD226	-0.0237943
LINC00680	0.112087
FARS2	-0.306123
CGRRF1	0.0413206
CGREF1	0.161565
RRAGA	0.0419847
DCTN6	-0.272866
GNA13	0.0849217
TNFSF13B	-0.103372
CSPG5	0.0874947
AVIL	0.0668525
B3GNT2	-0.0158728
CETN1	-0.161503
GNB5	-0.110789
EBP	-0.0135495
DLL3	-0.196828
CLDN16	0.0843478
PNMA2	0.0143593
CETN2	0.101064
FUT9	-0.268065
GMEB1	-0.0902705
RRH	0.0467958
CCT6B	-0.154038
CCT8	-1.17958
CNPY3	-0.0619722
CORIN	0.0187879
ADCY1	-0.147362
CETN3	-0.0782387
CETP	0.206303
FAM189B	-0.00842079
USP39	-1.38443
POLD3	-0.0119199
TBR1	0.0179754
AP4B1	0.125824
NRG3	-0.0281046
CFL1	-0.628047
UGT2B11	0.083755
POLQ	-0.0762391
SLC12A7	-0.00633406
OGA	-0.0861276
NFAT5	0.0403568
NUDC	-0.282083
PTGES3	0.0519616
CFL2	-0.0138439
YME1L1	-0.220459
TCFL5	-0.0808507
PLK4	-0.133709
STAG3	0.143141
STAG2	-0.375951
SIX2	-0.11232
RFPL3	0.163855
RFPL2	0.0567571
RBBP9	0.0123847
RAI2	-0.136987
RAI1	0.0431139
PTTG2	0.0680883
PHTF1	-0.0311151
MAP3K2	-0.0640118
MASP2	-0.337912
KLRA1P	-0.063527
KIF1C	0.075907
CTSC	0.0541335
GRAP	-0.0535617
CAPN9	0.0240002
GIPC1	-0.2584
TRAF3IP2	0.0523306
PLAC1	0.0417745
NUP50	-0.230527
NES	0.0940664
KDM5B	-0.0838969
TOB2	0.0753679
HBS1L	-0.17682
AHCYL1	-0.00822913
PLK2	0.0545927
ZMYND11	-0.0491592
SRSF10	-0.197857
ZBTB6	0.036708
POP4	-0.250329
ARPP19	0.0155819
ARPP21	-0.128283
ZNF234	0.0475209
ZNF266	-0.475603
ZNF274	0.0183643
NEK6	-0.0196338
WDR4	-0.0538808
SLC17A3	0.162054
NCKAP1	-0.0962602
IQGAP2	-0.067849
VAMP5	0.202965
ZNF273	-0.0263458
ZNF460	-0.122711
ZNF268	0.0143159
MTHFD2	-0.0789531
OR5I1	-0.00628517
UPK3BL2	-0.347679
REXO1L5P	-0.129835
RPP40	-0.917501
ADCY2	-0.127143
CFTR	-0.0229937
CYSLTR1	-0.0337387
SEPTIN9	-0.0405708
CCR9	-0.042737
GJB6	0.0111661
SDCCAG8	-0.167297
ENTR1	-0.0328372
HSPH1	-0.0229075
STARD10	-0.0574495
CGA	-0.0196681
WASF3	0.0446909
NOXA1	-0.0305369
UTP14A	-0.947569
CPLX2	-0.100685
CPLX1	0.0257578
SPINT3	-0.274237
FRS3	0.00578543
FRS2	0.0121196
NEU3	-0.107347
FAXDC2	0.102524
FAM114A2	0.0967317
ZNF275	0.0261145
CEACAM3	-0.00809666
ALDH1L1	0.0348878
FTCD	-0.156602
PPP1R17	-0.0270337
TUBGCP2	-1.14157
CLPX	0.0520513
PDE10A	-0.0666897
SRCAP	-0.248197
PPP1R13L	0.0220295
CD3EAP	-0.255558
CCL27	-0.0940834
HPSE	-0.13587
RUVBL2	-1.30833
PGRMC1	0.0240564
CYP46A1	-0.0987837
LILRB1	-0.0326625
SLC26A1	0.0777214
ADAM28	0.0159138
SLC22A7	0.0505146
ARID5A	0.00602576
HCP5	-0.0480322
TSPAN9	-0.144114
USP20	-0.00874136
USP19	-0.00536197
CEACAM7	-0.496219
CD300C	-0.137949
ME3	0.153245
NMU	-0.153369
FGL2	-0.100004
EDDM3A	0.0252774
CFHR4	-0.0335697
CFHR3	-0.0397195
SMR3B	-0.149271
CEACAM8	-0.0217397
ACTL7B	0.0391403
ACTL7A	-0.144094
C1QL1	-0.0265639
WDR3	-0.89414
NPFFR2	0.0357817
PROKR1	0.121204
GPR83	-0.08302
CEACAM4	-0.0889667
RAB10	-0.0120974
PPARGC1A	-0.181235
MALT1	-0.0630276
MMP24	-0.0221177
LYVE1	-0.227976
OCLM	0.0933686
YIF1A	0.0330258
CPSF4	-0.461198
JTB	0.0117634
ADCY3	0.0225094
RUNDC3A	0.130935
DHRS4	0.0893986
BRD8	-0.027779
BLCAP	-0.0485873
MAN1A2	-0.017947
TRAFD1	-0.132841
TXNL4A	-0.613017
PNPLA6	-0.00307991
SUGT1	0.02147
UTS2	-0.0242033
GADD45G	-0.0375981
EDAR	-0.111092
PAPOLA	-0.306748
TCERG1	-0.512944
MAGED2	-0.154964
BTNL3	-0.0182662
EHMT2	-0.168882
COPS8	-0.861963
RNPS1	-1.17809
FASTK	0.0182738
SUB1	-0.0291544
SMPDL3A	0.033285
DBF4	-0.263276
SPIN1	-0.0703264
RALBP1	-0.101863
ARHGAP27P1-BPTFP1-KPNA2P3	-0.213994
SRSF8	0.0252875
APOBEC2	0.103814
MORF4L1	0.0418288
PRDX3	-0.112797
GPR75	0.0138921
EHD1	0.207791
AFG3L2	-1.09625
POP1	0.0578365
UGT2A1	0.0374066
PRSS21	-0.0485514
MSL3	-0.0590008
C11orf58	0.0815907
KDELR1	-0.0126157
SF3A3	-0.665796
AP3M2	-0.0470225
STARD3	-0.225238
HNRNPA0	-0.00180065
BTG3	-0.0269176
CBX1	0.00102612
SEC61B	-0.302176
TOMM34	-0.0405167
PDIA5	0.0399335
SERINC3	-0.0500896
OS9	-0.200937
PNRC1	0.132428
TMED2	-0.181922
LMAN2	0.106775
ERP29	0.00566148
MLLT11	-0.0398532
ACOT2	0.142796
EBNA1BP2	-0.74663
CKAP4	-0.04514
HTD2	-0.196415
YWHAQ	0.140573
TMED10	-0.0805126
ASCC3	0.00924915
ADIRF	-0.0127783
UQCR11	-0.136826
CLP1	-0.497152
FERMT2	-0.0151694
COPS6	-1.07481
RAB32	0.0158604
CCNI	-0.0138541
KCNQ1OT1	0.0476161
GCN1	-0.222198
COPS5	-1.15558
METAP2	-0.496564
IMMT	-0.578846
LILRB5	-0.0437112
SLC38A3	0.101657
SF3B2	-1.42107
SDS	-0.0308509
ILVBL	0.0584561
SLC27A5	0.159866
SLC27A4	0.0842593
SLC27A3	0.071942
SLC27A2	0.0439979
KIF2C	0.0173323
SPINK5	0.092374
LILRB4	-0.355529
IL24	-0.105644
CHAD	-0.00875868
GLIPR1	-0.00368091
TLK2	-0.0629593
KLK11	0.0400971
TMSB15A	0.00837838
KDELR2	-0.204354
KDELR3	-0.0990522
ATF7	-0.0693129
SNRNP27	-0.693977
TMED1	0.131491
LIAS	-0.226021
RCBTB2	0.0705501
RAB35	-0.272523
TDRKH	-0.0358644
VAX1	-0.097308
LILRA1	0.119715
LILRA3	-0.0646977
LILRA2	-0.146951
CHAT	-0.0504335
RBPMS	0.0899871
RAB31	-0.0154893
ADAP1	-0.186086
DSTN	0.15952
RIPK3	-0.268681
GTF2A1L	-0.217639
STON1	0.139397
RCC1	-0.748317
PIM2	-0.0435448
MID2	0.154328
TENT4A	-0.180128
UPK1A	0.0564849
SLC35D2	0.120969
ADRM1	-0.0244071
CHD1	-0.0788509
NUDT21	-0.286564
OGFR	0.00651969
ZPBP	-0.0249642
DDX52	-0.29809
ABHD2	-0.141572
WWP1	-0.129496
CHD2	-0.234555
WWP2	-0.532913
CNMD	0.119652
DUS4L	0.0616085
SOX30	-0.108348
CNTRL	0.0384494
UBE2C	-0.0179215
SNRNP35	-0.0367951
DEPP1	-0.0309316
CYB561D2	0.00734031
RAPGEF4	0.037886
CHD3	-0.135457
DUSP14	-0.0924771
TOPBP1	-0.345369
TRIM31	0.0129251
STMN2	-0.064998
HSF2BP	0.104999
TRIOBP	-0.024325
RER1	-0.0666933
CHD4	-0.70841
DNAJB4	-0.0636766
KERA	0.00227185
ESM1	-0.185318
DIDO1	-0.0218437
ADAM30	-0.12058
ADAM29	0.107172
AKR1C4	-0.0978286
WDR5	-0.488583
ADAMTS13	-0.0767391
CACFD1	-0.281679
ADAMTS8	0.0658776
ADAMTS5	0.0776591
PRSS23	0.106513
PTPN21	-0.0552595
ADCY5	-0.0112902
HNRNPUL1	-0.0900826
RPP14	-0.267404
KRR1	-1.00512
KATNA1	-0.0927829
PRDM7	-0.00378694
PRDM5	0.0432797
PRDM4	0.0277617
CHEK1	-0.246615
HIBADH	-0.0706342
CIT	-0.265814
FGFR1OP	-0.0905783
EMILIN1	-0.0321037
BTN3A2	-0.0399681
BTN3A1	-0.00276877
FOXN3	-0.216956
BTN2A1	-0.00237877
PTPRT	0.0638321
RCAN3	0.0155051
FAF1	-0.00962269
CD160	-0.126158
KIF3A	-0.0690738
POLR3A	0.195542
CLASRP	-0.00303336
CHGA	0.118545
ZWINT	-0.181123
CAPN11	-0.0551224
CAPN10	0.0317684
KPTN	-0.0228442
CDC42EP1	-0.0977545
SLC7A9	-0.023314
PWP1	-0.100027
CHGB	0.0952554
CDC37	-0.432383
IL1RAPL1	-0.0467302
PKIG	-0.242222
KAT7	-0.370025
DMC1	-0.121032
PLAAT3	-0.00324824
GLMN	0.046101
HHLA2	-0.00257463
BVES	0.034047
CORO1A	0.117782
WDR45	-0.152005
FICD	-0.123826
AP4S1	0.106785
LDB3	0.153943
PTP4A3	-0.0432007
LSM6	-0.719306
RABL2B	-0.00878174
RABL2A	-0.189818
CHI3L1	-0.0496642
ERLIN2	-0.0611225
ERG28	0.118378
NUDT6	-0.120518
NUDT4	-0.117452
NUDT5	-0.0549909
NUDT3	-0.00328609
SOX21	0.0544722
FSTL1	-0.00628735
PSIP1	0.0691114
WDHD1	-0.155688
CHI3L2	-0.64927
FAM107A	-0.0652438
STRAP	-0.154733
INSL6	0.207882
ADAMTS7	0.111374
ADAMTS6	0.0590236
BAZ2A	0.048605
BAZ1A	-0.0429565
LZTS1	0.170759
ZNF277	-0.103331
CHIT1	0.0812673
WDR6	-0.165678
SLC2A6	0.14612
MAP4K5	-0.00207836
MAP4K1	0.0499745
INMT	0.110685
RASSF1	-0.23628
PKP3	0.102196
NISCH	0.0480382
CELF3	-0.10128
CHKA	-0.0613927
CEP250	0.0790169
PTENP1	0.17976
ABCB8	0.0871581
SEC23IP	0.0667305
WIF1	-0.109642
SUPT16H	-0.637477
ANXA10	0.0156461
ADCY6	-0.174242
CHKB	-0.0351291
CHEK2	0.0560613
POLI	-0.174267
KLK8	-0.040899
MST1P2	0.2109
CHM	-0.0376023
FZD10	-0.197125
PLPBP	0.133719
IRAK3	-0.0423159
AKAP13	-0.120262
AKAP11	0.0182031
AKAP10	-0.103777
AKAP2	0.0309043
DDX20	-0.172332
TREX2	-0.153419
CHML	-0.3026
DUSP10	-0.0692828
MRPL3	-0.13704
MST1L	-0.264234
RPL35	-1.00749
GALNT6	0.0907853
GALNT5	0.142171
RASSF8	0.134138
CHN1	-0.151619
PRAF2	0.10783
SEC63	-0.0131368
HPS5	-0.139214
PDCD10	0.149322
RNF139	0.0158397
RNF24	-0.0435257
CA5B	-0.0966556
EGLN2	-0.181159
EGLN3	-0.33223
CHN2	-0.0188658
PADI2	0.142681
BIRC8	-0.182242
PMF1	-0.402634
ZHX1	0.188575
GPR176	-0.0272472
CAVIN3	0.0115759
NXPH4	-0.0339842
PRRT2	-0.0928042
ERI2	-0.00247276
NXPH3	-0.0207946
SAT2	-0.0183088
DTD2	-0.0279814
GTF3C6	-0.275908
GPR45	-0.0271004
PTGDR2	-0.201922
PACSIN2	0.093726
MAN1B1	-0.0156451
SLC6A14	-0.286735
HRH3	-0.292375
SNX18	-0.00956929
DCTN3	-0.270784
FILIP1L	0.0665277
XPOT	-0.0297085
MRAP2	0.071278
CHP1	-0.0892743
RWDD2A	0.231614
CMTM7	-0.0763152
SP140	-0.136562
PXMP4	-0.00703248
DUSP12	-0.0603299
SNF8	0.154368
DDX19B	-0.379912
TUBA3E	-0.0202547
PRR4	0.126567
RDH13	0.00699267
ATXN2L	0.0352695
USP18	0.00542178
IL17F	-0.0329134
KLHL2	-0.147152
STX1B	0.00478532
SYNRG	0.0849318
TREX1	-0.00774557
GLMP	-0.0775244
KLF12	-0.260381
KLF8	-0.12927
CHRM1	-0.000963284
SCN11A	-0.0561665
KRT71	0.0845283
POU6F2	0.0974025
FDX2	-0.0694569
HOGA1	0.00564988
MGAT4B	0.1013
CYP4F8	-0.148789
PNKP	-0.178307
WDR89	-0.173623
L3HYPDH	0.0829467
B4GALT7	-0.29739
TP53RK	0.00152176
SGF29	-0.0139448
PHF21B	0.0740034
CHRM2	-0.105317
VPS26B	-0.0989343
GLB1L3	-0.0549035
NACC1	-0.0937682
CFAP36	-0.189281
MED8	-0.713737
ADCY7	0.0166055
LYST	0.0672056
RPUSD1	-0.217644
PLCD3	-0.0715884
SLCO2B1	0.0687851
PTH2	-0.103025
CHRM3	-0.102692
MTFR2	0.0404489
LYPLA2	-0.0919419
CDCA5	-0.418418
CD300A	-0.0288045
PARK7	-0.0144788
COPE	-0.277855
RBPJL	-0.0637671
SAAL1	0.0164865
IZUMO4	0.121081
SCAMP4	-0.0983969
ADAT3	-0.0201806
GPR182	-0.0685309
CHST14	-0.00894154
ECD	-0.272098
CHRM4	-0.106287
MGAT4A	-0.0810738
CASC4	0.216711
GPN1	-0.181248
KIF12	0.0573366
SLC46A1	-0.03175
DDX42	-0.216322
LARP4	0.0535346
VSIG4	0.0220932
GLCCI1	0.0093083
FKBP9	-0.0164381
STK38	0.0676787
CHRM5	-0.0604182
CTRC	-0.0812022
PHB2	-0.836192
ACOT7	-0.0649947
PDAP1	-0.229119
TUSC2	0.0360799
CBX3	-0.0650628
GABARAP	-0.0611061
U2AF2	-1.16344
OIP5	-0.589088
CHRNA1	-0.027139
EXOSC8	-0.375848
TEX261	-0.140342
RNF13	-0.0155501
MGLL	-0.011905
TWF2	-0.109046
GABARAPL2	0.0179899
AZIN2	-0.120385
TUBA3D	0.0678132
SYNPO	-0.00867346
HELQ	0.0149539
CMTM1	0.0867086
CHRNA3	0.107287
CYP2U1	-0.0447258
ADPRHL1	-0.000981867
MFSD3	-0.0346078
SDSL	-0.136422
CHRNA4	0.0740108
ODF3	0.120111
CHRNA5	-0.209894
HENMT1	-0.0339419
SLC35A4	0.0223008
ZNF257	-0.0487609
CHRNA7	0.00808298
ADCY8	0.0447723
CHRNB1	-0.354148
ZIM3	-0.228383
TOE1	0.210063
LINC00310	-0.161585
BUD23	-0.300825
TRIM9	0.0747337
CHRNB2	-0.0206996
TXNRD3	-0.035206
SIGLEC11	0.0828465
SLC2A13	0.129479
CHRNB3	0.0658216
LACTB	-0.0127671
PALM2	0.00613006
CHRNB4	-0.115892
EFHC1	-0.0516355
CHRND	0.0360133
CHRNE	-0.00210692
NLRP3	-0.0216416
MAL2	-0.0266729
SLC22A9	0.035961
CHRNG	-0.0562784
TIRAP	-0.444604
ERMAP	-0.324385
CHUK	0.0907243
CYGB	-0.038715
CARD16	0.0945681
PGLYRP2	-0.109499
PGLYRP3	0.0990272
PKD1L2	-0.285729
BTBD9	-0.0544971
LMTK3	-0.0772805
CSMD2	0.0262436
MBD6	-0.0706515
XKR4	-0.0939963
GPRIN1	-0.0764021
CSMD3	-0.0251366
SLC25A25	0.0459292
STK11IP	-0.144348
KLHL32	0.0347179
FMNL2	0.0451751
ELFN2	0.0718686
TMEM132B	0.129404
SLITRK1	0.0641934
ESCO1	0.0866508
TMEM200A	0.0352732
MYSM1	0.00169687
RNF157	-0.0744679
GALNT13	0.0641502
GNRHR2	0.0869092
SORCS1	0.0427471
KLHL29	-0.00927345
ZBED9	0.130781
RHPN1	0.0557523
LENG8	-0.0918637
PNMA5	0.194907
PWWP2A	-0.0877974
SMYD4	0.0259982
SLAMF6	0.0224718
OSBPL1A	-0.0984909
OSBPL5	0.0484137
OSBPL6	-0.106174
OSBPL7	-0.0105276
OSBPL9	-0.00759644
OSBPL10	0.0228434
OSBPL11	-0.00447012
C1QTNF1	-0.193526
C1QTNF2	-0.0545413
C1QTNF3	0.117268
CIDEA	0.0769027
C1QTNF6	-0.109771
C1QTNF7	-0.0272576
FBXO32	-0.159519
TMEM123	-0.238461
EPB41L4A-AS1	0.0673692
GPRASP2	0.0549672
MRFAP1L1	-0.12887
TSGA13	0.0378186
PTPMT1	-0.140488
WDR31	-0.0270736
VASN	0.039008
ZNF618	-0.112355
ADCY9	-0.133203
CGAS	0.00702645
SLC26A9	0.0481214
NT5C3B	-0.106233
HAUS1	-0.585028
MARCHF3	0.0267901
ZNF554	0.0717656
CKB	-0.200587
ATG4A	0.094088
KCTD12	-0.0982404
OMA1	-0.00919938
DDIT4L	0.0324675
RAB42	0.035134
SLC25A26	-0.00772159
FBXO17	-0.254865
PCMTD1	0.128778
CIRBP	-0.0875392
GPR146	-0.127101
FCRL1	0.038104
FCRL3	-0.252533
GBP4	0.0654982
GBP5	0.0292065
CISH	0.0178061
UHRF2	0.0299708
TBCB	-0.105398
ZNF689	-0.0678833
FCHO2	-0.132046
ARHGEF25	0.043614
ZNF501	-0.0176596
SLC5A11	0.0896
TNFRSF13C	-0.0669022
KIR3DL3	0.184036
ALPK2	-0.0312236
ARHGAP33	-0.0166607
EVI5L	0.0723243
TRMT61A	-0.120255
RASGRP4	-0.0263822
DIS3L	-0.412046
ARL11	-0.413378
FANCD2OS	-0.0265617
CKM	-0.0521758
IQCD	0.00713552
DHRS1	-0.0132324
WDFY2	0.0204414
RAB3C	0.0246783
NXNL1	0.0918054
CKMT1B	-0.347031
CTHRC1	-0.0877847
CCDC151	-0.240307
ZNF653	-0.0896782
RNF166	-0.0239255
ADCYAP1	-0.0502876
CKMT2	-0.0132893
RMI2	-0.0104419
OSR2	0.0565477
BATF2	0.15295
SLC22A12	0.112424
DNTTIP1	-0.041089
DIRC1	-0.260103
ERCC8	0.0505286
FOXP4	-0.0351566
ZNF526	-0.199753
FMO9P	-0.0607136
LRRC3B	-0.0696742
KLHDC3	-0.0750925
WDR92	-0.354291
NUS1	-0.579633
FAM210B	-0.0220931
PHACTR3	0.120079
CYYR1	-0.00940152
TGM7	0.0639445
TM4SF19	0.101158
ZMYND19	0.130244
COX20	0.0203921
ABHD15	-0.179049
TLCD1	-0.172242
GINM1	-0.0142517
MOGAT1	-0.0622969
ACSM1	0.114519
CKS1B	-0.11487
C8orf34	0.0187583
PANX3	0.0700099
RBP7	0.0635012
LYPD1	0.00021084
IL22RA2	0.0377948
CKS2	-0.0988188
TM4SF18	0.0452395
GRIN3A	-0.136437
GRIN3B	-0.19635
TOP1MT	0.0351072
OLIG1	-0.0567012
CLNK	0.0376761
NIBAN1	-0.0899298
MAS1L	-0.113809
MRGPRD	0.101483
APOA5	0.0049183
MRGPRE	-0.249169
MRGPRF	0.0737164
RPL39L	-0.283784
HSPA12B	0.0019828
SNAP47	-0.0882328
LEAP2	0.0681054
SLC18B1	0.0709707
LRG1	0.058222
MED12L	-0.0403069
WDR17	-0.0076165
ART5	-0.136977
ACAP3	-0.000260589
ARAP2	-0.0957595
ARAP1	0.0347609
AGAP2	-0.0943378
AGAP1	0.0425817
AGAP3	-0.0167144
ADCYAP1R1	-0.233963
CATSPER1	-0.0832477
THEM4	-0.0865391
DACH2	-0.000907005
SCGB3A2	-0.0371356
SH2D1B	-0.0917869
WFIKKN1	-0.240523
RAB3IP	-0.284973
SSX2IP	0.0125519
MRGPRX2	-0.012584
MRGPRX3	-0.101635
MRGPRX4	-0.0881984
PLAAT5	0.0265862
FTSJ3	-1.1197
SLC16A10	-6.38083e-05
GALNT15	0.179483
IP6K3	0.039981
DEFB118	0.0334209
CIB3	-0.0733543
TAGAP	-0.0679735
AP2M1	-0.733573
AP1S1	-0.0566396
AP2S1	-0.403856
TMC1	-0.0633832
TMC2	-0.0127557
RLN3	-0.172539
TWIST2	-0.183469
PARD3B	-0.119239
RFFL	0.0632512
AP3S1	-0.0295044
ZNF354B	0.104218
CLC	-0.0353809
TRIM6	-0.0164494
CLCA1	0.0615958
ADD1	-0.0634576
CLCN1	0.0441366
CLCN2	-0.072179
CLCN3	-0.158808
CLCN4	-0.10801
CLCN5	-0.0382516
LINC00161	0.133551
UBE2J2	-0.0997447
PCAT4	-0.0385131
BORCS5	-0.152725
ANTXR2	0.0384936
MUCL1	-0.456728
GPR62	-0.057956
EXOSC6	-0.254597
C10orf71	0.216959
CHCHD1	-0.0844565
CFAP70	0.111116
CLCN6	0.0198413
CLCN7	-0.0380652
BTBD16	-0.0590826
PSTK	-0.039889
CLCNKA	0.0860693
ZNF488	0.0780108
PIK3AP1	-0.0469162
CLCNKB	-0.0968221
MORN4	0.159145
ZFYVE27	-0.0615464
MMP21	0.0638812
COMTD1	-0.0632359
FRA10AC1	0.0479504
ANKRD22	-0.249634
SFXN2	0.0977809
PDZD8	0.042163
ADD2	-0.0342501
AGAP4	-0.0243084
BORCS7	0.0584845
CLU	-0.0806247
LYZL2	0.0147843
CLIC1	-0.13545
CLIC2	0.119246
AGAP11	0.0399704
GSTO2	0.0538248
SFR1	-0.0651398
CALHM3	-0.0509646
CTAGE7P	0.0305473
CLRN3	-0.1046
CLK1	-0.00159623
SFXN4	-0.162499
CPXM2	0.00383446
CLK2	-0.00323108
OR51A7	-0.390357
OR51S1	-0.0466894
OR51F2	-0.0228391
OR52R1	0.126175
CLK2P1	0.0326265
C11orf74	0.136741
OR52M1	0.103804
OR52K2	0.0357779
CLK3	0.0365125
SERPINA3	-0.16524
ADD3	-0.138983
TPP1	-0.02428
OR5P2	-0.0210667
OR5P3	-0.0233153
LARGE2	-0.127224
CLN3	-0.075529
SLC36A4	-0.104736
FAT3	-0.00393416
CYP2R1	0.0148548
CLN5	0.218357
PIH1D2	-0.081165
NXPE1	-0.0253106
NXPE2	0.0870091
JAML	-0.0554889
DNAJC24	0.021219
ARL14EP	-0.118967
CLNS1A	-0.513935
OR2D3	0.0830967
OR2D2	-0.0530921
OR52W1	0.0358767
OR56A4	0.046738
OR56A1	-0.0115846
CLPS	0.0509952
DEPDC4	-0.00230642
LRRK2	-0.120797
CLPTM1	-0.0379186
CCDC38	0.0493589
TMEM52B	0.00486549
FAM186A	0.00322173
C12orf45	-0.411515
CLTA	-0.0439806
CLTB	-0.0442209
SDR9C7	-0.114726
LRIG3	-0.0683508
TMEM132D	0.0514303
SLC15A4	-0.0442548
RHEBL1	-0.140841
C12orf54	0.0875632
ZNF641	0.020895
TPH2	0.185952
CLTC	-1.14576
SP7	-0.0315109
GTSF1	0.120923
KRT74	-0.0536409
NEDD1	-0.659229
IKBIP	0.104945
CMA1	-0.0110914
H4-16	0.314003
ERP27	-0.125781
FGD4	0.0321422
AEBP2	-0.0909303
ASCL4	-0.0124817
BTBD11	-0.0400576
SPIC	0.0610778
ALKBH2	0.0876415
FOXN4	-0.0294951
SPPL3	-0.0324905
TEX29	-0.217962
CSNK1A1L	-0.0742948
RXFP2	-0.127273
SPACA7	0.0101861
TDRD9	-0.0142661
AK7	-0.0149495
C14orf28	0.00590755
TRAPPC6B	0.108859
CLBA1	-0.154754
PLD4	-0.034547
ADSS1	-0.0650337
RNASE11	-0.130993
RNASE8	0.0179927
MRPL52	-0.494714
OR4K14	-0.0539601
OR4L1	-0.197968
OR11H6	-0.260375
LRR1	-0.0564103
KLHDC1	-0.144293
FRMD6	-0.132081
SOCS4	-0.0731684
NAA30	-0.155554
NOXRED1	-0.521348
JDP2	-0.128117
ISCA2	-0.17047
ACOT4	0.100671
PLIN2	-0.0297922
CCR1	0.00498362
TTC8	-0.10445
SLC24A4	0.0186836
SLC25A29	-0.125329
DEGS2	-0.21947
LEO1	-0.101976
CCR3	-0.0636682
SENP8	0.0352908
MTFMT	-0.0640903
SLC51B	0.125243
CCR4	-0.0720886
LRRC28	-0.0645889
CCR5	-0.0233751
CCR6	-0.121342
CCR7	0.00291968
HYKK	-0.00303307
CCR8	-0.0516915
FSD2	-0.0413553
PLA2G4E	0.116928
C16orf46	-0.0158921
ACKR2	-0.0559862
NTAN1	0.142281
FOPNL	-0.125706
DNAAF1	-0.312283
DCUN1D3	0.0187791
NRN1L	0.235185
CMTM3	-0.130765
C16orf78	-0.0924885
ADH1A	0.0326401
CMKLR1	-0.0558832
SPATA33	-0.00691565
NOXO1	0.0138883
CCDC78	-0.147846
LTB4R	-0.128581
ANKRD26P1	0.0647519
ZG16B	0.0814244
PRSS30P	-0.146224
PAQR4	0.0606057
ZC3H18	-0.84274
GPR139	-0.0107781
CDYL2	-0.0410668
ABCC2	-0.0259052
ANKS3	0.141815
SEPTIN12	-0.00519399
ZNF720	0.0950861
TMEM219	-0.0015295
EARS2	-0.102543
TMEM170A	0.0371634
HSF5	-0.0584246
OR4D2	-0.426243
MSI2	0.0210361
SLC38A10	-0.00666434
CANT1	-0.0292982
USH1G	0.0714169
CD300LB	-0.347759
KIF19	-0.028611
CYB5D1	0.0281814
OVCA2	-0.0833
KRBA2	0.110281
C17orf64	0.0156509
SPATA32	-0.471284
HEXIM2	-0.223095
LSM12	-0.1187
CNTD1	-0.0991769
WFIKKN2	-0.297231
B4GALNT2	0.145721
SPACA3	-0.00339487
RSKR	-0.0480481
SEZ6	-0.00032207
ANKRD13B	0.124899
CYB5D2	-0.0998084
ZFP3	0.0425948
GGT6	0.0572902
EFCAB13	0.144451
MRPL10	-0.146818
WDR81	0.0254938
ADH1B	-0.146419
TBC1D16	-0.0229274
AFMID	0.0628741
GJD3	-0.0222502
KRT222	0.104953
KRT40	0.0673029
SNHG29	-0.0493581
SLC5A10	-0.00569773
FAM210A	0.154239
LOXHD1	-0.0385676
INO80C	-0.103039
TTC39C	0.0237446
CNGB1	-0.542049
ZNF816	0.0439552
CNGA1	-0.021458
ZNF543	0.126231
CEACAM20	0.160325
RAVER1	-0.00402485
OR7D4	-0.0372273
COX6B2	0.0406354
CALR3	-0.0774737
ACER1	-0.00983044
MBD3L2	-0.0286883
ADH1C	0.104211
CNGA2	0.116771
OSCAR	-0.245276
ZNF813	0.135531
ZNF441	-0.0411832
ZNF491	-0.0281452
ZNF440	0.0109267
SWSAP1	-0.0321591
CNGA3	-0.164545
IZUMO2	-0.0823467
CPT1C	-0.1516
ALDH16A1	-0.0554308
NTN5	-0.0806671
CNGA4	0.0624264
NLRP13	0.100931
NLRP8	0.0310338
NLRP5	0.00242757
ZNF787	0.107438
ZNF573	0.0138086
WDR88	0.0835067
TMIGD2	0.1766
EID2B	0.0469478
TNFAIP8L1	-0.00868461
ZNF57	0.102941
IRGQ	0.00651388
PLK3	0.0341006
MOB3A	-0.0840406
MFSD12	0.0565682
GIPC3	0.110522
NDUFA11	-0.20914
MISP	0.113714
LRRC25	-0.186682
OR1I1	-0.0861824
ZNF792	0.0340169
HSPB6	0.14045
CNN1	0.142111
CYP4F22	-0.152105
RINL	0.0490964
FBXO27	0.0645189
CNN2	-0.206158
PLK5	-0.0867511
LINC00661	-0.033676
ANKLE1	0.0428498
CNN3	0.0216971
GABPB2	0.197989
TCHHL1	0.130114
RPTN	0.0627401
TDRD10	-0.101639
SHE	-0.0102425
KDF1	0.0652774
CNP	-0.0824749
CCSAP	0.116128
LRRC38	-0.104424
PUSL1	-0.127366
B3GALT6	-0.0601385
CNR1	-0.0229073
WDR63	-0.00488182
AXDND1	0.00250409
MAB21L3	-0.0893114
CNR2	-0.0930213
ADH4	-0.401344
CNTF	0.0190192
ATXN7L2	-0.0423583
LYPLAL1	0.056524
OR2M5	-0.113624
OR2M3	0.106712
OR2T12	0.033131
OR14C36	0.00775738
OR2T10	-0.0541386
OR2T4	-0.265899
OR2T11	-0.54429
CNTFR	0.0210106
ATP6V1G3	-0.0894221
CNTN1	-0.0999982
ASB17	0.128404
TYW3	0.0626117
LRRIQ3	0.0994596
MYOM3	0.0762542
DMBX1	-0.107164
ZNF684	0.103466
TCEANC2	0.0755811
PODN	-0.242883
LRRC39	-0.265861
GJB4	-0.0902557
HMGB4	-0.109623
RNF19B	0.0638253
OR2B11	0.0555615
ZNF648	-0.0137928
TEDDM1	0.0627038
C1orf122	0.0134759
COL1A1	0.00866413
OSCP1	-0.0409722
KLHDC7A	-0.0845204
VWA5B1	-0.230692
UBXN10	0.235111
C1orf87	-0.00662502
COL1A2	0.0564919
ARL8A	0.000479195
SYT2	-0.0677457
UHMK1	0.121796
ADH5	-0.176866
COL2A1	-0.0802192
WDR64	-0.00199834
C1orf131	-0.289994
LIX1L	0.138844
COL3A1	0.0347913
HSD3BP4	0.0337252
EDARADD	-0.247584
COL4A1	-0.0414021
KLF17	-0.0251003
TSACC	0.108109
IQGAP3	-0.0464025
NAXE	0.00466399
ARHGEF19	0.0854198
H2BU1	-0.0806521
DRAM2	-0.119364
C1orf162	-0.0804978
OR10X1	-0.0244382
OR10Z1	0.100868
OR6K6	0.0515848
COL4A2	-0.0734111
BHLHE23	0.0457969
NKAIN4	-0.154592
VSTM2L	0.030082
WFDC12	-0.0571106
COL4A3	-0.118055
OCSTAMP	-0.0532261
TSHZ2	0.110539
COL4A4	-0.0607307
C20orf85	-0.0508722
TBC1D20	-0.0507799
SIRPD	-0.0565715
PROKR2	0.0328938
COL4A5	-0.0798647
SLX4IP	0.0763264
COL4A6	-0.034349
CSTL1	-0.128347
CST9L	0.0649375
CST9	-0.0217979
DUSP15	-0.015398
BPIFB6	0.0776506
BPIFA3	-0.174858
CHMP4B	0.232336
PIGU	-0.10252
HMGB3P1	-0.0263881
COL5A1	0.0771717
TANGO2	0.0299624
COL5A2	0.0369119
ZNF280A	0.0962778
EMID1	-0.166003
COL6A1	-0.097425
COL6A2	0.0252805
PPP1R21	-0.028939
COL6A3	-0.146419
TMEM150A	0.012359
COL7A1	0.0980911
NUP35	0.124712
XIRP2	-0.0597594
TYW5	-0.160778
COL8A1	-0.275865
NMS	-0.075329
LYG1	-0.0148382
DIS3L2	-0.175948
COL8A2	-0.0421579
CMPK2	0.0283312
MBOAT2	-0.109883
CNTNAP5	0.073996
TAF8	-0.325925
[truncated: 14,379 more rows]

## Sheet: 4b
Gene Symbol	Gene effects (mean)
A1BG	0.109663
A1CF	0.042524
A2M	-0.0305703
A2ML1	0.207761
A3GALT2	-0.0609174
A4GALT	-0.0908839
A4GNT	0.137469
AAAS	-0.444128
AACS	0.092196
AADAC	0.172599
AADACL2	0.17836
AADACL3	-0.00125361
AADACL4	-0.0382369
AADAT	0.0413306
PRXL2C	-0.0219898
AAGAB	-0.00136029
AAK1	-0.227957
AAMDC	-0.0292196
AAMP	-0.880301
AANAT	-0.202722
AAR2	-0.00887512
AARD	-0.209564
AARS1	-1.64264
AARS2	-0.941298
AARSD1	-0.206874
AASDH	-0.0226809
AASDHPPT	-0.643065
AASS	0.145614
AATF	-0.650362
AATK	-0.180148
ABAT	-0.0548779
ABCA1	-0.00360056
ABCA10	0.200755
ABCA12	-0.0175993
ABCA13	0.0361521
ABCA2	0.0130154
ABCA3	-0.0111498
ABCA4	-0.117528
ABCA5	-0.0300231
ABCA6	0.184672
ABCA7	0.0749211
ABCA8	-0.0403696
ABCA9	0.172574
ABCB1	-0.104403
ABCB10	-0.4452
ABCB11	0.0315246
ABCB4	-0.0226173
ABCB5	-0.0252929
ABCB6	-0.0140204
ABCB7	-1.11101
ABCB8	0.115905
ABCB9	-0.094263
ABCC1	0.0745896
ABCC10	-0.175144
ABCC11	0.144467
ABCC12	0.118356
ABCC2	-0.0327712
ABCC3	-0.251177
ABCC4	0.0784744
ABCC5	0.112471
ABCC6	-0.18674
ABCC8	0.0254567
ABCC9	0.0669635
ABCD1	-0.209247
ABCD2	0.0464357
ABCD3	-0.129945
ABCD4	-0.188024
ABCE1	-1.05224
ABCF1	-0.979033
ABCF2	-0.17473
ABCF3	0.0479096
ABCG1	-0.537273
ABCG2	0.101755
ABCG4	0.00358555
ABCG5	-0.01803
ABCG8	-0.041584
ABHD1	-0.00505475
ABHD10	0.0462909
ABHD11	-0.677299
ABHD12	0.00408542
ABHD12B	-0.110778
ABHD13	-0.219208
ABHD14A	-0.00472722
ABHD14B	-0.0497834
ABHD15	-0.16315
ABHD16A	-0.171471
ABHD16B	-0.0361047
ABHD17A	-0.522361
ABHD17B	0.108157
ABHD17C	0.0883752
ABHD18	0.0918529
ABHD2	-0.185046
ABHD3	-0.043504
ABHD4	0.0671604
ABHD5	0.0124815
ABHD6	0.0322122
ABHD8	-0.107896
ABI1	-0.065652
ABI2	0.0727007
ABI3	0.0385364
ABI3BP	0.18349
ABL1	-0.126276
ABL2	0.199811
ABLIM1	0.0283543
ABLIM2	-0.00944959
ABLIM3	0.0748821
ABR	0.0101952
ABRA	-0.129093
ABRACL	0.0689104
ABRAXAS1	-0.237959
ABRAXAS2	0.185046
ABT1	-0.469603
ABTB1	0.0490449
ABTB2	0.0482277
ACAA1	-0.0308952
ACAA2	-0.0975916
ACACA	-0.431118
ACACB	-0.112832
ACAD10	0.0160451
ACAD11	0.0617681
ACAD8	0.248364
ACAD9	-0.293163
ACADL	-0.123857
ACADM	-0.013431
ACADS	-0.15302
ACADSB	-0.217954
ACADVL	-0.0195904
ACAN	-0.0198513
ACAP1	-0.155882
ACAP2	0.104987
ACAP3	-0.201622
ACAT1	0.155658
ACAT2	0.213096
ACBD3	-0.0875817
ACBD4	-0.0438198
ACBD5	-0.00648028
ACBD6	0.0829166
ACBD7	0.130373
ACCS	0.0899151
ACCSL	-0.105719
ACD	-0.378633
ACE	-0.214697
ACE2	0.16545
ACER1	0.203832
ACER2	0.0948219
ACER3	0.115716
ACHE	-0.247997
ACIN1	-0.78676
ACKR1	-0.10382
ACKR2	0.0991883
ACKR3	0.189599
ACKR4	-0.131176
ACLY	-0.528027
ACMSD	0.12393
ACO1	0.15003
ACO2	-0.804459
ACOD1	-0.0289837
ACOT1	0.214791
ACOT11	-0.0125816
ACOT12	-0.384856
ACOT13	-0.082245
ACOT2	0.0884485
ACOT4	-0.239628
ACOT6	-0.0710869
ACOT7	-0.0103755
ACOT8	-0.0978017
ACOT9	0.107469
ACOX1	-0.191986
ACOX2	-0.0598626
ACOX3	-0.0578959
ACOXL	-0.207712
ACP1	0.177903
ACP2	0.186976
ACP4	0.118035
ACP5	0.0480083
ACP6	-0.125372
ACP7	-0.127079
ACPP	0.0487803
ACR	-0.160263
ACRBP	-0.0315892
ACRV1	0.34908
ACSBG1	0.0371634
ACSBG2	-0.0470683
ACSF2	-0.152243
ACSF3	-0.0336212
ACSL1	0.00704658
ACSL3	-0.355752
ACSL4	-0.0838012
ACSL5	0.0603769
ACSL6	-0.0208999
ACSM1	0.119291
ACSM2A	0.10079
ACSM2B	0.352986
ACSM3	-0.0417029
ACSM4	0.205671
ACSM5	0.103354
ACSM6	-0.0887588
ACSS1	0.0850397
ACSS2	0.245865
ACSS3	0.0661887
ACTA1	-0.250221
ACTA2	0.0484025
ACTB	-0.950079
ACTBL2	0.0554504
ACTC1	-0.0592421
ACTG1	-0.451539
ACTG2	0.0613802
ACTL10	0.0995373
ACTL6A	-1.22794
ACTL6B	-0.00816075
ACTL7A	-0.27974
ACTL7B	-0.0668453
ACTL8	-0.0919182
ACTL9	-0.0406055
ACTN1	-0.14589
ACTN2	-0.0707916
ACTN4	0.0212761
ACTR10	-0.821978
ACTR1A	-1.13897
ACTR1B	-0.595746
ACTR2	-1.22772
ACTR3	-0.485987
ACTR3B	0.0961515
ACTR3C	-0.154958
ACTR5	-0.399206
ACTR6	-1.00671
ACTR8	-0.962896
ACTRT1	0.0529981
ACTRT2	0.0786317
ACTRT3	0.0147499
ACVR1	0.165913
ACVR1B	-0.105909
ACVR1C	0.107817
ACVR2A	-0.00654501
ACVR2B	0.091016
ACVRL1	0.0120067
ACY1	0.0471299
ACY3	-0.025091
ACYP1	-0.0668079
ACYP2	0.110813
ADA	0.119022
ADA2	-0.0924723
ADAD1	0.0108445
ADAD2	-0.0616667
ADAL	0.0061369
ADAM10	-0.077571
ADAM11	-0.372755
ADAM12	-0.0848907
ADAM15	-0.0391238
ADAM17	0.0194768
ADAM18	0.132045
ADAM19	0.17675
ADAM2	0.0995856
ADAM20	0.112095
ADAM21	0.0348427
ADAM22	-0.0162907
ADAM23	0.0708105
ADAM28	0.119667
ADAM29	0.182227
ADAM30	-0.227159
ADAM32	0.209374
ADAM33	-0.0537066
ADAM7	-0.0706733
ADAM8	0.140992
ADAM9	0.0139254
ADAMDEC1	0.111733
ADAMTS1	-0.0677516
ADAMTS10	-0.295474
ADAMTS12	0.106251
ADAMTS13	-0.145334
ADAMTS14	0.0416661
ADAMTS15	-0.0296083
ADAMTS16	0.0436071
ADAMTS17	0.106797
ADAMTS18	0.0592432
ADAMTS19	0.156488
ADAMTS2	-0.0505486
ADAMTS20	0.0336761
ADAMTS3	-0.0708403
ADAMTS4	-0.103892
ADAMTS5	0.083924
ADAMTS6	0.0561166
ADAMTS7	-0.359018
ADAMTS8	0.00399363
ADAMTS9	0.0694707
ADAMTSL1	-0.0377778
ADAMTSL2	-0.0569698
ADAMTSL3	0.0747484
ADAMTSL4	-0.13116
ADAMTSL5	-0.251803
ADAP1	-0.150496
ADAP2	-0.288449
ADAR	-0.668612
ADARB1	-0.00208354
ADARB2	0.0565245
ADAT1	-0.226035
ADAT2	-0.781443
ADAT3	-0.647
ADCK1	0.244582
ADCK2	-0.022217
ADCK5	0.0483895
ADCY1	0.0810315
ADCY10	0.0474599
ADCY2	0.128455
ADCY3	-0.346066
ADCY4	-0.236135
ADCY5	0.107112
ADCY6	0.0886032
ADCY7	0.180613
ADCY8	-0.0393401
ADCY9	0.0343726
ADCYAP1	0.22612
ADCYAP1R1	-0.0849194
ADD1	0.0775227
ADD2	-0.131991
ADD3	0.0318584
ADGRA1	0.140246
ADGRA2	-0.133022
ADGRA3	-0.156495
ADGRB1	0.0103235
ADGRB2	-0.0571065
ADGRB3	0.0551322
ADGRD1	-0.100558
ADGRE1	-0.117032
ADGRE2	-0.20814
ADGRE3	0.0274835
ADGRE5	-0.0761032
ADGRF1	0.0545663
ADGRF3	-0.0588345
ADGRF4	0.0147524
ADGRF5	-0.305299
ADGRG1	-0.0778483
ADGRG2	0.140725
ADGRG3	-0.235341
ADGRG4	0.0495001
ADGRG5	-0.0463979
ADGRG6	0.278921
ADGRG7	-0.0371188
ADGRL1	0.0782215
ADGRL2	-0.0260855
ADGRL3	-0.0143684
ADGRL4	0.149477
ADGRV1	0.0630909
ADH1A	0.00555197
ADH1B	-0.0322096
ADH4	0.0214316
ADH5	-0.025197
ADH6	0.207328
ADH7	0.096163
ADHFE1	0.155757
ADI1	-0.0490121
ADIG	0.0691668
ADIPOQ	0.042101
ADIPOR1	-0.0353891
ADIPOR2	0.139561
ADIRF	-0.0331435
ADK	-0.0498072
ADM	0.166483
ADM2	-0.0404263
ADM5	-0.145489
ADNP	-0.451428
ADNP2	0.0854896
ADO	-0.087531
ADORA1	-0.058235
ADORA2A	-0.139625
ADORA2B	-0.0942516
ADPGK	-0.0347784
ADPRH	-0.22111
ADPRHL1	-0.245899
ADPRHL2	-0.240461
ADPRM	0.152766
ADRA1A	0.201259
ADRA1B	0.0857142
ADRA1D	-0.0228953
ADRA2A	-0.0152423
ADRA2B	-0.146762
ADRA2C	0.020718
ADRB1	0.0551422
ADRB2	-0.0736474
ADRB3	0.0299253
ADRM1	-0.514406
ADSL	-0.99174
ADSS2	-0.245443
ADSS1	-0.212949
ADTRP	-0.00188726
AEBP1	-0.315714
AEBP2	-0.102432
AEN	0.0981993
TLE5	-0.19498
AFAP1	0.162189
AFAP1L1	-0.0651887
AFAP1L2	-0.0473808
AFDN	-0.0540637
AFF1	0.148069
AFF2	0.116391
AFF3	-0.223494
AFF4	-0.0675681
AFG1L	-0.0372979
AFG3L2	-1.08042
AFM	0.0373454
AFMID	-0.0730427
AFP	-0.0342259
AFTPH	-0.024081
AGA	0.150887
AGAP1	-0.139013
AGAP2	-0.358864
AGAP3	0.105223
AGAP5	-0.669681
AGAP6	-0.78257
AGAP9	-0.272306
AGBL1	0.0494372
AGBL2	-0.134447
AGBL3	-0.0414744
AGBL4	-0.302492
AGBL5	-0.192957
AGER	0.105714
AGFG1	-0.0198511
AGFG2	-0.272536
AGGF1	0.125976
AGK	0.169433
AGL	-0.106379
AGMAT	-0.15894
AGMO	0.0617585
AGO1	-0.311243
AGO2	-0.208441
AGO3	-0.0526102
AGO4	0.0370014
AGPAT1	-0.0551273
AGPAT2	-0.0708726
AGPAT3	-0.0631089
AGPAT4	0.0471275
AGPAT5	0.0924094
AGPS	0.0299218
AGR2	0.00710896
AGR3	0.136553
AGRN	-0.271534
AGRP	-0.00633013
AGT	-0.0744833
AGTPBP1	0.251641
AGTR1	-0.138222
AGTR2	0.0857552
AGTRAP	0.0353187
AGXT	-0.0918367
AGXT2	-0.0111134
AHCTF1	-0.956238
AHCY	-0.854582
AHCYL1	-0.349717
AHCYL2	0.0126661
AHDC1	-0.173056
AHI1	-0.0329674
AHNAK	-0.191849
AHNAK2	0.225889
AHR	0.0267439
AHRR	-0.182006
AHSA1	-0.130681
AHSG	0.0866218
AHSP	-0.0281883
AICDA	0.0107579
AIDA	0.2866
AIF1	-0.285592
AIF1L	-0.223574
AIFM1	-1.07765
AIFM2	-0.0704037
AIFM3	-0.275294
AIG1	-0.0316097
AIM2	-0.00900049
AIMP1	-0.0232942
AIMP2	-0.201184
AIP	-0.283989
AIPL1	-0.0443831
AIRE	0.0790938
AJAP1	0.0145988
AJM1	-0.258368
AJUBA	-0.154857
AK1	-0.316781
AK2	0.0420692
AK3	0.0743369
AK4	-0.261152
AK5	0.0562168
AK6	-1.29901
AK7	-0.0639296
AK8	-0.131271
AK9	0.0230087
AKAIN1	0.374913
AKAP1	0.0387425
AKAP10	-0.0386952
AKAP11	0.079793
AKAP12	0.023982
AKAP13	-0.0439974
AKAP14	0.100282
AKAP17A	-0.0647357
AKAP2	-0.0401412
AKAP3	-0.0128472
AKAP4	0.105926
AKAP5	0.0626676
AKAP6	-0.0474346
AKAP7	-0.093972
AKAP8	-0.10674
AKAP8L	-0.217426
AKAP9	0.0624631
AKIP1	-0.0450693
AKIRIN1	-0.362171
AKIRIN2	-0.848099
AKNA	-0.0344413
AKNAD1	0.00387776
AKR1A1	-0.11929
AKR1B1	0.331596
AKR1B10	0.0251422
AKR1B15	0.085537
AKR1C1	-0.152812
AKR1C2	0.219627
AKR1C3	0.0287849
AKR1C4	0.0558327
AKR1D1	0.000317901
AKR1E2	0.0585483
AKR7A2	-0.085565
AKR7A3	-0.325504
AKT1	-0.034465
AKT1S1	-0.012992
AKT2	-0.150408
AKT3	0.187809
AKTIP	-0.0906366
ALAD	-0.154624
ALAS1	-0.151235
ALAS2	0.12545
ALB	0.0499949
ALCAM	0.0395629
ALDH16A1	-0.102237
ALDH18A1	-0.286361
ALDH1A1	-0.0109051
ALDH1A2	0.0067846
ALDH1A3	0.169918
ALDH1B1	-0.116909
ALDH1L1	-0.13166
ALDH1L2	0.0879507
ALDH2	-0.0954159
ALDH3A1	-0.095328
ALDH3A2	0.0481104
ALDH3B2	-0.211401
ALDH4A1	-0.0725384
ALDH5A1	-0.104245
ALDH6A1	-0.180184
ALDH7A1	-0.124973
ALDH8A1	-0.0941271
ALDH9A1	0.198212
ALDOA	-1.25323
ALDOB	-0.0719737
ALDOC	-0.200617
ALG1	-1.11713
ALG10	-0.0776752
ALG10B	0.0524295
ALG11	-1.48259
ALG12	-0.37735
ALG13	-1.66959
ALG14	-1.13623
ALG1L	-0.857352
ALG2	-1.40925
ALG3	0.095121
ALG5	-0.310765
ALG6	-0.340513
ALG8	-0.423258
ALG9	-0.0599609
ALK	-0.19869
ALKAL1	0.0113696
ALKAL2	0.218978
ALKBH1	-0.214837
ALKBH2	0.129624
ALKBH3	-0.0472036
ALKBH4	-0.173987
ALKBH5	-0.13637
ALKBH6	-0.0283774
ALKBH7	-0.175699
ALKBH8	0.0401518
ALLC	-0.0787015
ALMS1	-0.00611954
ALOX12	0.117559
ALOX12B	0.0389301
ALOX15	-0.107601
ALOX15B	0.148059
ALOX5	-0.0948092
ALOX5AP	0.123918
ALOXE3	-0.164163
ALPG	-0.008144
ALPI	0.00604692
ALPK1	0.0332362
ALPK2	0.106136
ALPK3	0.0732424
ALPL	-0.0037787
ALPP	0.115783
ALS2	0.194604
ALS2CL	-0.0177837
FLACC1	-0.0528291
ALX1	-0.143144
ALX3	-0.321242
ALX4	-0.254632
ALYREF	-0.701073
AMACR	0.0970979
AMBN	-0.0928886
AMBP	-0.0661895
AMBRA1	-0.358051
AMD1	-0.295005
AMDHD1	-0.0566133
AMDHD2	0.0345953
AMELX	0.120188
AMER1	0.150419
AMER2	-0.329909
AMER3	-0.131852
AMFR	-0.27098
AMH	0.00486134
AMHR2	-0.085483
AMIGO1	0.0347864
AMIGO2	0.121449
AMIGO3	0.0303466
AMMECR1	0.0751466
AMMECR1L	-0.000879146
AMN	0.0271706
AMN1	0.115879
AMOT	0.0566861
AMOTL1	0.0150432
AMOTL2	0.0779192
AMPD1	-0.0406481
AMPD2	0.0190751
AMPD3	-0.0473915
AMPH	-0.0160499
AMT	0.129805
AMTN	0.038957
AMY2A	-0.260972
AMY2B	-0.164724
AMZ1	-0.113933
AMZ2	0.167431
ANAPC1	-0.970964
ANAPC10	-0.512822
ANAPC11	-1.53879
ANAPC13	-0.726623
ANAPC15	-0.824623
ANAPC16	0.0108943
ANAPC2	-1.30053
ANAPC4	-1.37547
ANAPC5	-0.896438
ANAPC7	-0.138766
ANG	-0.13356
ANGEL1	-0.120564
ANGEL2	-0.0181266
ANGPT1	0.0428441
ANGPT2	-0.0354688
ANGPT4	0.335164
ANGPTL1	0.0174942
ANGPTL2	0.0675162
ANGPTL3	0.0326416
ANGPTL4	-0.0632462
ANGPTL5	0.0802096
ANGPTL6	-0.16723
ANGPTL7	-0.0571611
ANGPTL8	-0.0195236
ANHX	-0.137764
ANK1	0.112905
ANK2	0.10466
ANK3	-0.0418437
ANKAR	0.178296
ANKDD1A	-0.0275661
ANKDD1B	0.14386
ANKEF1	0.100087
ANKFN1	-0.0274156
ANKFY1	-0.0464989
ANKH	-0.0856812
ANKHD1	-0.151276
ANKIB1	-0.0650235
ANKK1	0.0214143
ANKLE1	-0.205923
ANKLE2	-1.88993
ANKMY1	0.102692
ANKMY2	-0.0663921
ANKRA2	-0.12291
ANKRD1	0.0717564
ANKRD10	-0.0196631
ANKRD11	-0.466851
ANKRD12	0.0891228
ANKRD13A	-0.113082
ANKRD13B	0.176338
ANKRD13C	-0.0100354
ANKRD13D	0.0640799
ANKRD16	-0.123976
ANKRD17	-0.341325
ANKRD18A	0.00698355
ANKRD2	0.00503949
ANKRD22	-0.223238
ANKRD23	-0.17183
ANKRD24	-0.269925
ANKRD26	0.243487
ANKRD27	0.0656372
ANKRD28	0.145354
ANKRD29	0.0857957
ANKRD30A	-0.0544872
ANKRD30B	-0.021274
ANKRD31	-0.275759
ANKRD33	-0.160089
ANKRD33B	-0.068554
ANKRD34A	-0.103812
ANKRD34B	-0.0582668
ANKRD34C	0.0225858
ANKRD35	-0.194266
ANKRD36B	-0.818845
ANKRD37	0.0343204
ANKRD39	-0.140571
ANKRD40	-0.200849
ANKRD42	0.00815338
ANKRD44	-0.0663426
ANKRD45	0.141302
ANKRD46	0.0537517
ANKRD49	-0.860393
ANKRD50	-0.00179142
ANKRD52	-0.280983
ANKRD53	-0.125653
ANKRD54	-0.285604
ANKRD55	-0.00422677
ANKRD6	0.00260322
ANKRD61	0.0856567
ANKRD62	0.0182396
ANKRD65	0.0187598
ANKRD66	0.0416952
ANKRD7	-0.020019
ANKRD9	-0.0358739
ANKS1A	0.0688415
ANKS1B	0.107137
ANKS3	-0.10041
ANKS4B	0.0829302
ANKS6	-0.467715
ANKZF1	-0.101796
ANLN	-0.664335
ANO1	-0.205092
ANO10	0.163122
ANO2	-0.0746972
ANO3	0.103591
ANO4	-0.10671
ANO5	-0.0882945
ANO6	0.0365992
ANO7	0.0712412
ANO8	-0.0230203
ANO9	0.126507
ANOS1	0.0856638
ANP32A	-0.213197
ANP32B	-0.137874
ANP32D	-0.077361
ANP32E	-0.230952
ANPEP	-0.066638
ANTXR1	0.0860319
ANTXR2	0.0626839
ANTXRL	-0.341298
ANXA1	0.125404
ANXA10	0.015917
ANXA11	-0.145509
ANXA13	-0.0103699
ANXA2	0.0971685
ANXA2R	-0.0847246
ANXA3	0.0679532
ANXA4	0.116615
ANXA5	0.145602
ANXA6	-0.0516929
ANXA7	-0.125349
ANXA8	-0.0253053
ANXA8L1	-0.177971
ANXA9	-0.295852
AOAH	0.292263
AOC1	-0.0782812
AOC2	-0.258135
AOC3	-0.230635
AOX1	0.106866
AP1AR	0.10428
AP1B1	-0.142142
AP1G1	-0.053024
AP1G2	-0.441053
AP1M1	-0.061276
AP1M2	-0.0917009
AP1S1	-0.24557
AP1S2	0.244305
AP1S3	-0.185051
AP2A1	-0.145459
AP2A2	0.252866
AP2B1	-0.101356
AP2M1	-0.688502
AP2S1	-0.902473
AP3B1	-0.203885
AP3B2	-0.0509895
AP3D1	-0.042892
AP3M1	-0.138822
AP3M2	-0.258827
AP3S1	-0.168895
AP3S2	-0.14593
AP4B1	0.0290149
AP4E1	-0.0636125
AP4M1	0.094815
AP4S1	-0.254308
AP5B1	-0.0313857
AP5M1	0.110469
AP5S1	0.0402392
AP5Z1	-0.0457408
APAF1	-0.0654753
APBA1	-0.0450856
APBA2	0.00503949
APBA3	0.176754
APBB1	0.00319033
APBB1IP	0.0713026
APBB2	0.0187867
APBB3	-0.0481008
APC	-0.488227
APC2	-0.142731
APCDD1	0.203536
APCDD1L	0.177177
APCS	-0.147033
APEH	-0.15178
APEX1	-0.0425456
APEX2	-0.314813
APH1A	-0.00924392
APH1B	0.00614787
API5	-0.290803
APIP	0.0449999
APLF	0.0530894
APLN	0.222292
APLNR	-0.246308
APLP1	-0.198116
APLP2	0.137538
APMAP	0.0248772
APOA1	-0.058735
APOA2	-0.00619923
APOA4	0.0747986
APOA5	-0.0564203
APOB	0.180876
APOBEC1	-0.105732
APOBEC2	-0.117305
APOBEC3A	-0.0261664
APOBEC3B	-0.118486
APOBEC3C	-0.0165826
APOBEC3D	-0.217828
APOBEC3F	0.0400296
APOBEC3G	-0.219058
APOBEC3H	-0.0485511
APOBEC4	0.0888872
APOBR	-0.0628409
APOC1	-0.316184
APOC2	-0.151703
APOC3	0.0905689
APOC4	0.0343799
APOD	-0.12304
APOE	-0.158293
APOF	-0.121677
APOH	0.0493016
APOL1	-0.0543983
APOL2	-0.0625405
APOL3	0.0896791
APOL5	-0.105719
APOL6	0.0826207
APOLD1	-0.126049
APOM	-0.112489
APOO	0.0845071
APOOL	-0.0435433
COA8	-0.12282
APP	-0.00909206
APPBP2	0.0896895
APPL1	0.0155616
APPL2	0.145367
APRT	-0.239198
APTX	-0.0340412
AQP1	0.120135
AQP10	-0.20802
AQP11	0.132029
AQP12B	-0.171318
AQP2	-0.127962
AQP3	-0.160277
AQP4	0.084067
AQP5	-0.119937
AQP6	-0.244183
AQP7	-0.948141
AQP8	0.113031
AQP9	-0.173907
AQR	-1.05776
AR	-0.0131369
ARAF	-0.045964
ARAP1	-0.0521802
ARAP2	0.134063
ARAP3	0.105993
ARC	0.102255
ARCN1	-1.20737
AREG	0.0300771
AREL1	-0.285103
ARF1	-0.445601
ARF3	-0.309696
ARF4	-0.522708
ARF5	0.00597319
ARF6	-0.441974
ARFGAP1	0.0314806
ARFGAP2	-0.123478
ARFGAP3	0.109913
ARFGEF1	-0.173948
ARFGEF2	0.0471733
ARFGEF3	0.0101079
ARFIP1	0.0396302
ARFIP2	-0.0665107
ARFRP1	-0.7333
ARG1	0.142187
ARG2	0.0528853
ARGFX	-0.656691
ARGLU1	-0.810549
ARHGAP1	-0.157653
ARHGAP10	0.213504
ARHGAP11A	-0.198648
ARHGAP11B	-0.338639
ARHGAP12	0.0438111
ARHGAP15	-0.00420405
ARHGAP17	0.115885
ARHGAP18	0.162301
ARHGAP19	-0.0577043
ARHGAP20	0.172746
ARHGAP21	-0.128096
ARHGAP22	0.0351285
ARHGAP23	-0.420122
ARHGAP24	0.15237
ARHGAP25	-0.0462497
ARHGAP26	0.182465
ARHGAP27	-0.0753886
ARHGAP28	0.118199
ARHGAP29	-0.115514
ARHGAP30	-0.004346
ARHGAP31	-0.0603019
ARHGAP32	0.145835
ARHGAP33	-0.0783647
ARHGAP35	0.288905
ARHGAP36	0.0817454
ARHGAP39	0.0237075
ARHGAP4	0.0659142
ARHGAP44	0.282654
ARHGAP45	-0.0613037
ARHGAP5	-0.250629
ARHGAP6	0.0781479
ARHGAP8	-0.0589912
ARHGAP9	-0.460681
ARHGDIA	-0.150265
ARHGDIB	0.179641
ARHGDIG	0.0202125
ARHGEF1	-0.0908381
ARHGEF10	0.0881981
ARHGEF10L	0.00114381
ARHGEF11	-0.256473
ARHGEF12	0.110375
ARHGEF15	0.0324389
ARHGEF16	-0.121927
ARHGEF17	-0.053182
ARHGEF18	0.1124
ARHGEF19	-0.106572
ARHGEF2	-0.145457
ARHGEF25	-0.117229
ARHGEF26	-0.0610136
ARHGEF28	-0.161596
ARHGEF3	0.0270223
ARHGEF33	-0.219199
ARHGEF35	0.264871
ARHGEF37	0.141109
ARHGEF38	0.102208
ARHGEF39	-0.0852509
ARHGEF4	-0.0194911
ARHGEF40	-0.200382
ARHGEF5	-0.266136
ARHGEF6	0.222127
ARHGEF7	-0.651828
ARHGEF9	0.0872513
ARID1A	-0.256783
ARID1B	-0.0835843
ARID2	-0.42019
ARID3A	-0.45065
ARID3B	-0.314667
ARID3C	-0.2278
ARID4A	-0.0672654
ARID4B	-0.163613
ARID5A	-0.163132
ARID5B	-0.0428157
ARIH1	-1.33906
ARIH2	0.0804851
ARIH2OS	-0.0541965
ARL1	0.0664246
ARL10	-0.133789
ARL11	-0.0791994
ARL13A	0.0906903
ARL13B	-0.13054
ARL14	0.0783723
ARL14EP	0.0618146
ARL14EPL	0.0923839
ARL15	0.134133
ARL16	-0.0409819
ARL2	-1.44276
ARL2BP	-0.0276039
ARL3	-0.00951586
ARL4A	-0.0216369
ARL4C	-0.041493
ARL4D	-0.51094
ARL5A	0.10775
ARL5B	0.169683
ARL5C	-0.23333
ARL6	0.150627
ARL6IP1	0.098051
ARL6IP4	-0.159772
ARL6IP5	-0.151587
ARL6IP6	-0.149405
ARL8A	-0.0103402
ARL8B	-0.234522
ARL9	-0.0857092
ARMC1	0.332148
ARMC10	-0.198012
ARMC12	-0.169896
ARMC2	-0.00644664
ARMC3	0.113361
ARMC4	0.054425
ARMC5	-0.389938
ARMC6	-0.394935
ARMC7	-1.28874
ARMC8	0.176706
ARMC9	0.0202842
ARMCX1	0.0850609
ARMCX2	-0.0487473
ARMCX3	0.0422449
ARMCX4	0.363367
ARMCX5	0.0332024
ARMCX6	-0.0986
ARMH1	-0.340592
ARMH2	0.055977
ARMH3	-0.174391
ARMH4	-0.0186743
ARMS2	0.0443521
ARMT1	0.0170671
ARNT	-0.059961
ARNT2	0.0827477
ARNTL	-0.163148
ARNTL2	-0.0676736
ARPC1A	-0.00940272
ARPC1B	0.154233
ARPC2	-0.471417
ARPC3	-0.666913
ARPC4	-0.824162
ARPC5	-0.135729
ARPC5L	-0.0279677
ARPIN	0.0652428
ARPP19	-0.303315
ARPP21	0.124747
ARR3	-0.00203977
ARRB1	-0.161753
ARRB2	-0.00291712
ARRDC1	-0.187392
ARRDC2	-0.204887
ARRDC3	0.127395
ARRDC4	0.0629582
ARRDC5	-0.141544
ARSA	-0.350829
ARSB	-0.266517
ARSD	0.213805
ARSL	0.0588926
ARSF	0.038748
ARSG	0.325715
ARSH	0.094981
ARSI	-0.27606
ARSJ	0.0862962
ARSK	-0.132312
ART1	-0.00573829
ART3	-0.121287
ART4	-0.0416142
ART5	0.00290275
ARTN	-0.0811334
ARV1	-0.139032
ARVCF	-0.0955482
ARX	0.0270782
AS3MT	-0.0181802
ASAH1	-0.0483438
ASAH2	0.131057
ASAH2B	-0.202212
ASAP1	0.174829
ASAP2	0.190595
ASAP3	-0.158938
ASB1	0.11148
ASB10	-0.0229754
ASB11	0.147597
ASB12	0.0280154
ASB13	0.190521
ASB14	0.0657738
ASB15	0.297932
ASB16	-0.219223
ASB17	0.00877839
ASB18	0.063667
ASB2	0.268673
ASB3	0.0527139
ASB4	0.225682
ASB5	0.125313
ASB6	-0.436398
ASB7	-0.081335
ASB8	-0.184524
ASB9	0.0237836
ASCC1	-0.202651
ASCC2	-0.00248735
ASCC3	-0.238488
ASCL1	-0.126886
ASCL2	0.0711103
ASCL3	0.155393
ASCL4	-0.0999977
ASCL5	-0.325742
ASF1A	-0.240769
ASF1B	-0.495283
ASGR1	0.128025
ASGR2	0.056099
ASH1L	-0.194287
ASH2L	-0.363079
ASIC1	-0.217169
ASIC2	-0.166677
ASIC3	0.110547
ASIC4	-0.202046
ASIC5	0.134555
ASIP	-0.0560134
ASL	-0.224522
ASMT	-0.0893812
ASMTL	-0.115078
GET3	-1.06365
ASNS	-0.200605
ASNSD1	-0.11172
ASPA	0.218494
ASPDH	-0.00509356
ASPG	0.101265
ASPH	0.208694
ASPHD1	-0.126156
ASPHD2	-0.0776672
ASPM	-0.410454
ASPRV1	-0.155807
ASPSCR1	-0.356298
ASRGL1	-0.0427577
ASS1	-0.365939
ASTE1	0.0884061
ASTL	-0.0644834
ASTN1	-0.0434112
ASTN2	0.0226821
ASXL1	-0.0125837
ASXL3	0.0405867
ASZ1	-0.111798
ATAD1	0.456887
ATAD2	-0.087128
ATAD2B	0.160621
ATAD3A	-0.149283
ATAD3B	-0.220998
ATAD3C	0.139161
ATAD5	-0.120615
ATAT1	-0.0993103
ATCAY	-0.206102
ATE1	-0.0230568
ATF1	-0.28554
ATF2	0.190479
ATF3	-0.108485
ATF4	-0.779823
ATF5	-0.267946
ATF6	-0.116773
ATF6B	-0.278149
ATF7	-0.131182
ATF7IP	-0.241402
ATF7IP2	0.0135115
ATG10	-0.0967267
ATG101	-0.187614
ATG12	0.0225161
ATG13	-0.240142
ATG14	-0.176087
ATG16L1	-0.00852844
ATG16L2	-0.211757
ATG2A	-0.437831
ATG2B	0.0973943
ATG3	-0.128858
ATG4A	-0.0723239
ATG4B	-0.192232
ATG4C	-0.014887
ATG4D	-0.190131
ATG5	0.265684
ATG7	0.0259759
ATG9A	-0.207093
ATIC	-0.453487
ATL1	-0.0502814
ATL2	-0.806518
ATL3	0.0234063
ATM	-0.188114
ATMIN	-0.35287
ATN1	-0.241984
ATOH1	0.0607232
ATOH7	-0.167689
ATOH8	0.0474145
ATOX1	0.0658836
ATP10A	0.0043623
ATP10B	0.0149171
ATP10D	0.0106874
ATP11A	-0.00294425
ATP11B	0.0357463
ATP11C	0.168824
ATP12A	-0.0644835
ATP13A1	-0.19859
ATP13A2	-0.0510608
ATP13A3	-0.12827
ATP13A4	-0.055483
ATP13A5	0.0897276
ATP1A1	-1.50635
ATP1A2	0.121255
ATP1A3	-0.231248
ATP1A4	0.00360499
ATP1B1	-0.0961995
ATP1B2	-0.129447
ATP1B3	-0.373298
ATP1B4	-0.201456
ATP23	-0.345008
ATP2A1	-0.098665
ATP2A2	-1.4899
ATP2A3	-0.0579794
ATP2B1	-0.16242
ATP2B2	-0.0408777
ATP2B3	-0.0849323
ATP2B4	-0.280134
ATP2C1	-0.0896967
ATP2C2	-0.0747902
ATP4A	-0.0362339
ATP4B	0.145977
ATP5F1A	-0.638696
ATP5F1B	-0.950715
ATP5F1C	-0.862332
ATP5F1D	-0.93163
ATP5F1E	-0.954999
ATP5IF1	-0.168527
ATP5MC1	-0.452316
ATP5MC2	-0.167914
ATP5MC3	0.0771385
ATP5MD	-0.202015
ATP5ME	-1.00302
ATP5MF	-0.855201
ATP5MG	-0.648362
ATP5MGL	-0.244366
ATP5MPL	0.169906
ATP5PB	-0.675627
ATP5PD	-0.254799
ATP5PF	-0.544853
ATP5PO	-0.589035
DMAC2L	0.161925
ATP6AP1	-1.38277
ATP6AP1L	0.016093
ATP6AP2	-1.39582
ATP6V0A1	-0.198903
ATP6V0A2	-0.135777
ATP6V0A4	-0.00996326
ATP6V0B	-1.44505
ATP6V0C	-1.68255
ATP6V0D1	-0.442042
ATP6V0D2	0.092261
ATP6V0E1	-0.34785
ATP6V0E2	0.169125
ATP6V1A	-1.36174
ATP6V1B1	-0.0839991
ATP6V1B2	-1.67104
ATP6V1C1	-0.643029
ATP6V1C2	0.0954924
ATP6V1D	-0.657047
ATP6V1E1	-0.967603
ATP6V1E2	-0.087317
ATP6V1F	-1.6595
ATP6V1G1	-1.29532
ATP6V1G2	-0.136753
ATP6V1G3	0.169692
ATP6V1H	-0.625062
ATP7A	-0.0973756
ATP7B	0.0564234
ATP8A1	0.0574475
ATP8A2	-0.0847904
ATP8B1	0.121407
ATP8B2	-0.0177694
ATP8B3	-0.0278183
ATP8B4	0.219893
ATP9A	-0.0450833
ATP9B	-0.0564275
ATPAF1	-0.173411
ATPAF2	-0.271983
ATR	-0.8403
ATRAID	0.0842098
ATRIP	-0.734025
ATRN	0.00804109
ATRNL1	0.209246
ATRX	-0.148631
ATXN1	-0.0961909
ATXN10	-0.374978
ATXN1L	-0.0497485
ATXN2	-0.0428525
ATXN2L	-0.10396
ATXN3	-0.00266491
ATXN3L	0.262212
ATXN7	0.126307
ATXN7L1	0.0917497
ATXN7L2	-0.0834662
ATXN7L3	-0.457001
ATXN7L3B	-0.124578
AUH	-0.0712005
AUNIP	-0.0960731
AUP1	-0.0933679
AURKA	-1.12642
AURKAIP1	-0.595235
AURKB	-1.35288
AURKC	-0.0641103
AUTS2	-0.189993
AVEN	-0.19951
AVIL	-0.169975
AVL9	0.0625872
AVP	-0.121697
AVPI1	-0.113122
AVPR1A	-0.174665
AVPR1B	-0.152936
AVPR2	0.0794566
AWAT1	0.0311351
AWAT2	0.0761769
AXDND1	-0.131753
AXIN1	0.0431763
AXIN2	-0.0701825
AXL	-0.0766307
AZGP1	-0.133559
AZI2	0.10732
AZIN1	-0.219426
AZIN2	-0.163943
AZU1	0.0386554
B2M	-0.0055837
B3GALNT1	0.254875
B3GALNT2	0.157188
B3GALT1	-0.0915587
B3GALT2	0.0361104
B3GALT4	0.0349138
B3GALT5	0.215733
B3GALT6	-0.134795
B3GAT1	0.100457
B3GAT2	-0.166025
B3GAT3	-0.188262
B3GLCT	0.111103
B3GNT2	-0.197659
B3GNT3	-0.338745
B3GNT4	-0.30325
B3GNT5	-0.195851
B3GNT6	-0.189103
B3GNT7	0.0504661
B3GNT8	-0.0544167
B3GNT9	-0.158809
B3GNTL1	0.0816811
B4GALNT1	-0.10632
B4GALNT2	-0.161568
B4GALNT3	-0.154546
B4GALNT4	-0.0178327
B4GALT1	-0.0696715
B4GALT2	-0.0738386
B4GALT3	-0.416697
B4GALT4	0.0903433
B4GALT5	-0.118682
B4GALT6	-0.109035
B4GALT7	-0.199345
B4GAT1	-0.167211
B9D1	-0.0345258
B9D2	-0.0849271
BAALC	-0.00504125
BAAT	0.107467
BABAM1	0.134527
BABAM2	0.0322891
BACE1	-0.152966
BACE2	-0.042762
BACH1	0.159439
BACH2	0.08391
BAD	-0.143819
BAG1	0.0950428
BAG2	-0.241327
BAG3	-0.0995857
BAG4	-0.019851
BAG5	-0.00779528
BAG6	-0.268213
BAHD1	-0.121081
BAIAP2	-0.167818
BAIAP2L1	-0.00442782
BAIAP2L2	-0.10946
BAIAP3	-0.23264
BAK1	-0.392419
BAMBI	-0.116261
BANF1	-1.11584
BANF2	0.104427
BANK1	-0.0880749
BANP	-0.882826
BAP1	-0.503963
BARD1	-0.77433
BARHL1	-0.1698
BARHL2	-0.245281
BARX1	-0.0601954
BARX2	0.0222337
BASP1	0.224867
BATF	0.108243
BATF2	-0.348448
BATF3	0.188644
BAX	0.169192
BAZ1A	-0.0789606
BAZ1B	-0.325976
BAZ2A	-0.019298
BAZ2B	0.143759
BBC3	-0.00588005
BBIP1	0.142713
BBOF1	-0.0826607
BBOX1	0.126868
BBS1	-0.320237
BBS10	0.0937598
BBS12	0.0479222
BBS2	0.0558313
BBS4	0.0783924
BBS5	-0.0682757
BBS7	0.0630736
BBS9	-0.210403
BBX	0.0460773
BCAM	-0.0513902
BCAN	-0.38488
BCAP29	0.0613055
BCAP31	-0.329487
BCAR1	-0.751146
BCAR3	0.046704
BCAS1	0.150981
BCAS2	-0.747267
BCAS3	-0.247292
BCAS4	-0.0675775
BCAT1	0.140534
BCAT2	0.10305
BCCIP	-0.351283
BCDIN3D	-0.388554
BCHE	0.0452448
BCKDHA	0.0130291
BCKDHB	-0.15199
BCKDK	-0.0279388
BCL10	0.121436
BCL11A	-0.161097
BCL11B	0.0531139
BCL2	-0.0153604
BCL2A1	-0.106736
BCL2L1	-0.72381
BCL2L10	-0.0780823
BCL2L11	-0.00393803
BCL2L12	-0.166413
BCL2L13	-0.0260127
BCL2L14	-0.0737594
BCL2L15	-0.0011422
BCL2L2	-0.337072
BCL3	-0.00546881
BCL6	-0.112645
BCL6B	-0.0104465
BCL7A	-0.00820855
BCL7B	0.181755
BCL7C	0.0111688
BCL9	-0.0847075
BCL9L	-0.194058
BCLAF1	-0.808155
BCLAF3	0.0714851
BCO1	-0.199926
BCO2	0.00929519
BCOR	0.0598086
BCORL1	-0.0109908
BCR	0.00879528
BCS1L	-0.595017
BDH1	-0.0467875
BDH2	-0.289297
BDKRB1	0.149851
BDKRB2	-0.0239291
BDNF	-0.00412938
BDP1	-0.780144
BEAN1	-0.115486
BECN1	-0.292154
BEGAIN	-0.166601
BEND2	0.170767
BEND3	-0.365245
BEND4	-0.134301
BEND5	0.0349512
BEND6	0.00955813
BEND7	0.0280225
BEST1	0.0393803
BEST2	-0.0977439
BEST3	-0.15469
BEST4	-0.138886
BET1	-0.45951
BET1L	-0.135844
BEX1	0.050457
BEX2	-0.0345921
BEX3	0.00741018
BEX4	0.0420938
BEX5	0.00675989
BFAR	-0.0236283
BFSP1	0.0205339
BFSP2	0.110493
BGLAP	-0.118741
BGN	0.093076
BHLHA15	-0.356745
BHLHA9	0.0505254
BHLHB9	0.0583899
BHLHE22	-0.105455
BHLHE23	-0.0348184
BHLHE40	0.239855
BHLHE41	-0.150494
BHMT	-0.0263202
BHMT2	-0.0912639
BICC1	-0.00628307
BICD1	-0.171392
BICD2	-0.261433
BICDL1	-0.0657291
BICDL2	-0.248541
BICRA	0.0116664
BICRAL	-0.0264968
BID	0.0913428
BIK	0.0780746
BIN1	-0.187246
BIN2	-0.181262
BIN3	0.413189
BIRC2	-0.41657
BIRC3	0.110499
BIRC5	-1.52193
BIRC6	-0.613986
BIRC7	0.147097
BIRC8	-0.19865
BIVM	0.0940541
BLCAP	-0.064342
BLID	0.0972322
BLK	0.0152228
BLM	-0.18876
BLMH	-0.0515639
BLNK	-0.0171542
BLOC1S1	0.0397976
BLOC1S2	-0.172579
BLOC1S3	-0.302589
BLOC1S4	-0.0495954
BLOC1S5	0.0601968
BLOC1S6	-0.0985473
BLVRA	0.0846823
BLVRB	0.043516
BLZF1	-0.0478249
BMF	-0.240698
BMI1	0.203698
BMP1	-0.0160236
BMP10	-0.0343964
BMP15	0.0316476
BMP2	0.0506579
BMP2K	0.0354003
BMP3	0.14389
BMP4	0.0294147
BMP5	-0.0933921
BMP6	-0.0320594
BMP7	0.0662813
BMP8A	0.0688877
BMP8B	0.0107421
BMPER	0.0902723
BMPR1A	-0.148459
BMPR1B	0.132217
BMPR2	0.0300062
BMS1	-1.20666
BMT2	0.166118
BMX	0.0876647
BNC1	-0.0701631
BNC2	0.0903523
BNIP1	-0.436896
BNIP2	-0.222025
BNIP3	-0.232665
BNIP3L	0.213947
BNIPL	-0.242502
BOC	-0.13972
BOD1	-0.208679
BOD1L1	-0.175698
BOD1L2	0.211669
BOK	-0.0287535
BOLA1	-0.242771
BOLA3	-0.0352803
BOLL	0.0331331
BOP1	-1.31279
BORA	-0.96182
BORCS5	-0.348137
BORCS6	0.0834734
BORCS7	-0.271931
BORCS8	-0.349029
BPGM	0.124592
BPHL	-0.0332896
BPI	0.137484
BPIFA1	0.143826
BPIFA2	0.245831
BPIFA3	-0.0916018
BPIFB1	-0.0202673
BPIFB2	-0.0560609
BPIFB3	-0.167862
BPIFB4	-0.132318
BPIFB6	-0.0564044
BPIFC	0.0661918
BPNT1	-0.343221
BPTF	-0.489273
BRAF	-0.101503
BRAP	-0.237947
BRAT1	-0.488321
BRCA1	-0.621567
BRCA2	-0.752357
BRCC3	-0.0370391
BRD1	-0.362885
BRD2	-0.390364
BRD3	0.13213
BRD4	-1.09341
BRD7	-0.248269
BRD8	-0.450598
BRD9	0.00588879
BRDT	-0.0814838
BRF1	-0.946531
BRF2	-1.58448
BRI3	-0.181012
BRI3BP	0.0111859
BRICD5	0.0222297
BRINP1	0.209405
BRINP2	-0.137019
BRINP3	-0.0257305
BRIP1	-0.495806
BRIX1	-1.14091
BRK1	-0.505474
BRMS1	-0.448333
BRMS1L	-0.200894
BROX	0.155811
BRPF1	-0.283337
BRPF3	-0.045979
BRS3	0.15956
BRSK1	-0.0364852
BRSK2	-0.162033
BRWD1	-0.0917313
BRWD3	0.0580212
BSCL2	-0.264128
BSDC1	-0.0655024
BSG	-0.133126
BSN	-0.0200004
BSND	-0.185689
BSPH1	0.106681
BSPRY	-0.0700705
BST1	0.151019
BST2	0.0403795
BSX	0.0756056
BTAF1	-0.454309
BTBD1	-0.108198
BTBD10	-0.121002
BTBD11	-0.198722
BTBD16	0.0830453
BTBD17	-0.389592
BTBD18	0.0160672
BTBD2	0.0501056
BTBD3	-0.0275453
BTBD6	-0.0557171
BTBD7	-0.0297883
BTBD8	-0.00907694
BTBD9	-0.35944
BTC	0.0697239
BTD	-0.0206087
BTF3	-0.499227
BTF3L4	-0.535548
BTG1	-0.0884776
BTG2	-0.0730811
BTG3	0.0620851
BTG4	0.0604219
BTK	-0.0311293
BTLA	0.123867
BTN1A1	-0.0519501
BTN2A1	0.02284
BTN2A2	0.110385
BTN3A1	0.139535
BTN3A2	0.140307
BTN3A3	0.0703614
BTNL3	0.0378138
BTNL8	-0.0954872
BTNL9	0.121507
BTRC	-0.0607248
BUB1	-0.724704
BUB1B	-1.47286
BUB3	-2.08194
BUD13	-0.928569
BUD23	-1.44414
BUD31	-1.66346
BVES	-0.050179
BYSL	-1.30216
BZW1	0.0952192
BZW2	0.111311
C10orf105	-0.138641
C10orf113	0.266573
C10orf120	0.120161
C10orf53	-0.18303
C10orf55	-0.0452596
C10orf62	-0.0119054
C10orf67	0.161572
C10orf71	0.319283
C10orf82	0.150055
C10orf88	0.0143736
C10orf90	-0.0539462
C10orf99	0.0133435
C11orf1	0.0519137
C11orf16	0.123613
C11orf21	0.0278118
C11orf24	-0.0961313
C11orf40	-0.0681067
C11orf42	0.0246672
C11orf45	0.150535
C11orf49	-0.0286853
C11orf52	-0.000591275
C11orf53	0.0283929
C11orf54	0.12921
C11orf58	-0.119949
C11orf65	-0.216251
C11orf68	-0.339116
C11orf71	-0.177657
C11orf74	0.133345
C11orf80	-0.173021
C11orf86	-0.180835
C11orf87	0.105809
C11orf88	-0.138892
C11orf91	-0.105236
C11orf94	-0.149106
C12orf10	-0.396538
C12orf29	0.087962
C12orf4	0.0779071
C12orf40	0.287069
C12orf42	-0.00581026
C12orf43	-0.0617145
C12orf45	-0.661617
C12orf49	-0.338567
C12orf50	-0.0152354
C12orf54	0.123387
C12orf56	-0.392315
C12orf57	0.0761721
C12orf60	0.11095
C12orf65	-0.395555
C12orf66	0.0756209
C12orf71	0.0753437
C12orf73	-0.127746
C12orf74	-0.0293283
C12orf75	0.126235
C12orf76	-0.125522
C14orf119	-0.094429
C14orf177	0.136195
C14orf180	0.0846374
C14orf28	-0.0542558
C14orf39	0.102993
C14orf93	-0.0664212
C15orf39	-0.0844203
C15orf40	-0.199204
C15orf41	-0.277411
C15orf48	0.0822262
LINC02694	-0.0917769
C15orf61	0.230027
C15orf62	0.0446813
C15orf65	0.12344
BMERB1	0.0176796
C16orf46	-0.225998
C16orf54	-0.146497
C16orf58	0.160234
C16orf70	-0.198813
C16orf71	0.0763009
C16orf72	-0.640367
C16orf74	-0.118438
C16orf78	0.115195
C16orf86	-0.418943
C16orf87	-0.129821
C16orf89	-0.159541
C16orf90	-0.0118161
C16orf91	-0.177495
C16orf92	-0.282005
C16orf95	-0.178791
C16orf96	-0.140124
C17orf107	-0.0462118
C17orf49	-0.252747
C17orf50	-0.287724
LINC02693	-0.0172588
HROB	-0.33729
C17orf58	-0.363978
C17orf64	0.206766
C17orf67	0.0860622
C17orf75	-0.194211
C17orf78	0.125499
C17orf80	0.0274323
C17orf97	0.0947209
C17orf98	-0.161421
C17orf99	-0.0695049
C18orf21	-0.192329
C18orf25	0.104947
C18orf32	-0.282689
C18orf54	0.0111658
C18orf63	-0.00491923
C19orf12	0.127428
C19orf18	0.120806
FAM174C	-0.168621
C19orf25	-0.35309
C19orf33	0.0244452
C19orf38	-0.324093
C19orf44	-0.200299
C19orf47	-0.202284
C19orf53	-0.846425
C19orf54	0.109455
C19orf57	-0.13595
SHFL	-0.256979
C19orf67	-0.367063
MICOS13	-0.379232
C19orf71	0.0165763
C19orf73	-0.102412
C19orf81	-0.113168
C19orf84	0.0418917
C1D	-0.631882
C1GALT1	0.015678
C1GALT1C1	0.123344
C1QA	-0.0650543
C1QB	-0.076712
C1QBP	-0.685104
C1QC	-0.106282
C1QL1	0.00360171
C1QL2	0.112633
C1QL3	0.145419
C1QL4	0.0186955
C1QTNF1	-0.405159
C1QTNF12	0.0101232
C1QTNF2	0.0177045
C1QTNF3	0.0928893
C1QTNF4	-0.575504
C1QTNF5	-0.197365
C1QTNF6	-0.143734
C1QTNF7	0.0968499
C1QTNF8	0.00211591
C1QTNF9	-0.137724
C1QTNF9B	-0.233002
C1RL	0.139745
C1S	-0.0319431
C1orf100	-0.276779
C1orf105	-0.0967361
C1orf109	-2.01425
C1orf112	-0.029668
C1orf115	0.063113
C1orf116	0.00922167
C1orf122	0.0207912
CZIB	-0.245206
C1orf127	-0.274382
C1orf131	-0.354523
C1orf141	0.0569713
C1orf146	0.068961
C1orf158	0.0345746
C1orf159	-0.225579
C1orf162	-0.0802222
C1orf174	0.0750853
C1orf185	0.0610105
C1orf189	0.0297891
C1orf194	0.00298059
C1orf198	0.0635654
C1orf21	0.0468139
C1orf210	0.117948
C1orf216	-0.0211928
C1orf226	-0.125095
C1orf35	-0.0514248
C1orf43	-0.218577
C1orf50	-0.062611
C1orf52	-0.162277
C1orf53	0.0204006
C1orf54	-0.123976
C1orf56	-0.142744
C1orf61	-0.0181055
C1orf68	0.0303164
C1orf74	-0.358225
C1orf87	0.0305289
C1orf94	0.138066
C2	-0.0797895
C20orf141	0.0993557
C20orf144	-0.0243833
C20orf173	-0.0081461
C20orf194	-0.047058
C20orf202	-0.0811846
C20orf27	0.0808573
C20orf85	0.0415957
C20orf96	0.109395
CFAP410	-0.172744
C21orf58	-0.167505
C21orf62	0.0664185
C21orf91	0.0988479
C22orf15	-0.116081
C22orf23	-0.207169
C22orf31	0.0747715
C22orf39	-0.166983
C22orf42	0.255161
C22orf46	-0.228955
C2CD2	0.000332905
C2CD2L	0.10995
C2CD3	0.0436184
C2CD4A	0.0177411
C2CD4B	0.111114
C2CD4C	0.00063797
C2CD4D	-0.135151
C2CD5	0.125931
C2CD6	0.096591
C2orf15	-0.024638
C2orf16	0.0207149
ECRG4	0.129265
C2orf42	-0.0853351
C2orf49	-0.12682
C2orf50	-0.202634
MAB21L4	-0.112119
C2orf66	0.0755882
C2orf68	-0.312244
C2orf69	-0.207821
FAM166C	-0.0267601
C2orf72	0.248176
C2orf73	-0.048628
C2orf76	0.0230912
C2orf78	-0.171842
C2orf80	-0.009256
C2orf88	0.0970921
C2orf91	0.0666501
C3	0.0214449
C3AR1	-0.00352041
C3orf14	0.290848
C3orf18	-0.0871858
C3orf20	-0.134592
C3orf22	-0.0809554
TEX55	0.199566
C3orf33	0.208575
C3orf36	-0.0159665
C3orf38	-0.486123
C3orf52	0.106722
DIPK2A	0.272154
C3orf62	-0.0650252
C3orf67	0.198049
C3orf70	-0.0732649
C3orf80	0.107959
C3orf84	0.176416
C4BPA	0.145247
C4BPB	-0.022315
C4orf17	0.0126178
C4orf19	-0.28451
C4orf3	0.0191504
C4orf33	0.0767646
C4orf36	0.0233028
C4orf45	0.11306
C4orf46	-0.0545041
C4orf47	0.203925
C4orf48	-0.00341288
C4orf51	0.107274
C5	0.0256959
C5AR1	-0.0898813
C5AR2	0.104574
C5orf15	-0.204988
C5orf22	0.184338
C5orf24	0.0172668
C5orf30	-0.292997
C5orf34	-0.0954214
C5orf38	0.00103257
C5orf46	0.303996
C5orf47	-0.0223783
C5orf49	0.00146005
C5orf51	0.166868
C5orf52	0.0230865
C5orf63	-0.0129724
C6	0.0940316
TSBP1	-0.0122321
ILRUN	-0.130989
C6orf118	-0.0506074
C6orf120	0.0820066
C6orf132	-0.0636916
C6orf136	-0.165012
C6orf141	-0.125636
C6orf15	-0.407641
C6orf163	-0.0179423
C6orf201	0.0764237
MTRES1	-0.190892
BNIP5	-0.182186
C6orf223	0.211829
C6orf226	-0.110724
C6orf47	-0.226466
SNHG32	-0.128648
C6orf52	0.0490503
C6orf58	0.00549738
C6orf62	0.037692
C6orf89	-0.0982
C7	0.369934
C7orf25	0.174365
C7orf26	-0.478067
C7orf31	0.136467
C7orf33	0.0924103
MAP11	-0.0621435
C7orf50	-0.423179
C7orf57	0.0290135
C7orf61	-0.265256
C8A	0.129062
C8B	0.107905
C8G	-0.186795
C8orf33	-0.330387
C8orf34	0.0819137
C8orf37	-0.0823415
C8orf44	-0.0640737
C8orf48	0.212535
C8orf58	0.0764906
RBIS	-0.3547
C8orf74	0.0882168
C8orf76	-0.206258
C8orf82	-0.113048
C8orf86	0.152562
C8orf88	-0.158269
C9	-0.0410678
C9orf116	-0.223867
C9orf129	-0.342522
C9orf131	-0.0966959
C9orf135	0.0379131
C9orf152	0.0917835
C9orf153	0.0998924
C9orf16	-0.373668
C9orf24	-0.238736
AOPEP	0.145553
[truncated: 14,384 more rows]
