# Supplementary material for: Integrative proteogenomic characterization of early esophageal cancer
Source: Nat Commun. 2023 Mar 25;14:1666. doi: 10.1038/s41467-023-37440-w (PMC10039899; doi:10.1038/s41467-023-37440-w)
Supplement: Supplementary file 7 — Supplementary Data 5 [file 41467_2023_37440_MOESM7_ESM.xlsx]

## Sheet: Description
Supplementary Data 5: Proteome clusters of ESCC progression, Related to Fig. 5 and Supplementary Fig. 6.
Sheet	Description
5a	Consensus cluster analysis of 786 samples in Fig. 5a.
5b	The differential expressed proteins in the two clusters.

## Sheet: 5a
Symbol	Cluster
1(001)	C1
1(010)	C1
1(100)	C1
1(101)	C1
1(102)	C1
1(103)	C1
1(104)	C1
1(105)	C1
1(106)	C1
1(107)	C1
1(108)	C1
1(109)	C1
1(011)	C1
1(110)	C1
1(111)	C1
1(112)	C1
1(113)	C1
1(114)	C1
1(012)	C1
1(013)	C1
1(014)	C1
1(015)	C1
1(016)	C1
1(017)	C1
1(018)	C1
1(019)	C1
1(002)	C1
1(020)	C1
1(021)	C1
1(022)	C1
1(023)	C1
1(024)	C1
1(025)	C1
1(026)	C1
1(027)	C1
1(028)	C1
1(029)	C1
1(003)	C1
1(030)	C1
1(031)	C1
1(032)	C1
1(033)	C1
1(034)	C1
1(035)	C1
1(036)	C1
1(037)	C1
1(038)	C1
1(039)	C1
1(004)	C1
1(040)	C1
1(041)	C1
1(042)	C1
1(043)	C1
1(044)	C1
1(045)	C1
1(046)	C1
1(047)	C1
1(048)	C1
1(049)	C1
1(005)	C1
1(050)	C1
1(051)	C1
1(052)	C1
1(053)	C1
1(054)	C1
1(055)	C1
1(056)	C1
1(057)	C1
1(058)	C1
1(059)	C1
1(006)	C1
1(060)	C1
1(061)	C1
1(062)	C1
1(063)	C1
1(064)	C1
1(065)	C1
1(066)	C1
1(067)	C1
1(068)	C1
1(069)	C1
1(007)	C1
1(070)	C1
1(071)	C1
1(072)	C1
1(073)	C1
1(074)	C1
1(075)	C1
1(076)	C1
1(077)	C1
1(078)	C1
1(079)	C1
1(008)	C1
1(080)	C1
1(081)	C1
1(082)	C1
1(083)	C1
1(084)	C1
1(085)	C1
1(086)	C1
1(087)	C1
1(088)	C1
1(089)	C1
1(009)	C1
1(090)	C1
1(091)	C1
1(092)	C1
1(093)	C1
1(094)	C1
1(095)	C1
1(096)	C1
1(097)	C1
1(098)	C1
1(099)	C1
2_1(106)	C1
2_1(010)	C1
2_1(100)	C1
2_1(101)	C1
2_1(102)	C1
2_1(103)	C1
2_1(104)	C1
2_1(105)	C2
3_5(106)	C2
2_1(107)	C1
2_1(108)	C1
2_1(109)	C1
2_1(011)	C1
2_1(110)	C1
2_1(111)	C1
2_1(112)	C1
4_1(106)	C2
2_1(114)	C1
2_1(012)	C1
5_1(106)	C2
2_1(014)	C1
2_1(015)	C1
2_1(016)	C1
2_1(017)	C1
2_1(018)	C1
2_1(019)	C1
2_1(002)	C1
6_2(106)	C2
2_1(021)	C1
2_1(022)	C1
2_1(023)	C1
2_1(024)	C1
2_1(025)	C1
2_1(026)	C1
2_1(027)	C1
2_1(028)	C1
2_1(029)	C1
2_1(003)	C1
2_1(030)	C1
2_1(031)	C1
2_1(032)	C1
2_1(033)	C2
2_1(034)	C1
2_1(035)	C1
2_1(036)	C1
2_1(037)	C1
2_1(038)	C1
2_1(039)	C1
7_1(106)	C2
2_1(040)	C1
2_1(041)	C1
2_1(042)	C1
2_1(043)	C1
2_1(044)	C1
2_1(045)	C1
2_1(046)	C1
2_1(047)	C1
2_1(048)	C1
2_1(049)	C1
2_1(005)	C1
2_1(050)	C1
2_1(051)	C1
2_1(052)	C1
2_1(053)	C1
2_1(054)	C1
2_1(055)	C1
2_1(056)	C1
2_1(057)	C1
2_1(058)	C1
2_1(059)	C1
2_1(006)	C1
2_1(060)	C1
2_1(061)	C1
2_1(062)	C1
2_1(063)	C1
2_1(064)	C1
7_3(106)	C2
2_1(066)	C1
2_1(067)	C1
2_1(068)	C1
2_1(001)	C1
2_1(007)	C1
2_1(070)	C1
2_1(071)	C1
2_1(072)	C1
2_1(073)	C1
2_1(074)	C1
2_1(075)	C1
2_1(076)	C1
2_1(077)	C1
2_1(078)	C1
2_1(079)	C1
2_1(008)	C1
2_1(080)	C1
2_1(081)	C1
2_1(082)	C1
2_1(083)	C1
2_1(084)	C1
2_1(085)	C1
2_1(086)	C1
2_1(087)	C1
2_1(088)	C1
2_1(089)	C1
2_1(009)	C1
2_1(090)	C1
2_1(091)	C1
2_1(092)	C1
2_1(093)	C1
2_1(094)	C1
2_1(095)	C1
2_1(096)	C1
2_1(097)	C1
2_1(098)	C1
2_1(099)	C1
2_2(010)	C2
2_2(100)	C1
2_2(101)	C1
2_2(102)	C2
2_2(103)	C1
2_2(104)	C1
2_2(105)	C2
2_2(106)	C2
2_2(107)	C1
2_2(108)	C1
2_2(110)	C2
2_2(112)	C2
2_2(113)	C2
2_2(012)	C1
2_1(113)	C1
2_2(014)	C1
2_1(065)	C1
2_2(017)	C1
2_2(018)	C2
2_2(019)	C1
2_2(020)	C1
2_2(021)	C1
2_2(022)	C1
2_2(023)	C1
2_2(024)	C1
2_2(025)	C1
2_2(026)	C2
2_2(027)	C1
2_2(028)	C1
2_2(029)	C1
2_2(003)	C1
2_2(030)	C2
2_2(032)	C1
2_2(033)	C1
2_2(035)	C1
2_2(036)	C1
2_2(037)	C1
2_2(038)	C2
2_2(039)	C1
2_2(065)	C1
2_2(040)	C1
2_2(041)	C1
2_2(042)	C1
2_2(044)	C1
2_2(045)	C1
2_2(046)	C1
2_2(047)	C1
2_2(048)	C1
2_2(049)	C1
2_2(005)	C2
2_2(051)	C2
2_2(052)	C2
2_2(053)	C2
2_2(054)	C1
2_2(055)	C1
2_2(056)	C1
2_2(057)	C2
2_2(058)	C1
2_2(059)	C2
2_2(061)	C1
2_2(062)	C2
2_2(063)	C1
2_2(064)	C1
3_1(001)	C2
2_2(066)	C1
2_2(067)	C1
2_2(068)	C1
2_2(069)	C2
2_2(007)	C2
2_2(071)	C1
2_2(072)	C1
2_2(074)	C1
2_2(075)	C2
2_2(077)	C1
2_2(078)	C1
2_2(080)	C1
2_2(081)	C1
2_2(082)	C1
2_2(083)	C1
2_2(084)	C1
2_2(085)	C1
2_2(086)	C1
2_2(087)	C1
2_2(088)	C2
2_2(089)	C1
2_2(091)	C2
2_2(092)	C1
2_2(093)	C1
2_2(095)	C1
2_2(096)	C1
2_2(098)	C1
2_2(099)	C1
3_2(113)	C2
3_1(100)	C2
3_1(102)	C2
3_1(104)	C2
3_1(105)	C1
3_1(107)	C2
3_1(109)	C2
3_1(112)	C2
3_1(012)	C2
3_1(015)	C2
3_1(016)	C2
3_1(017)	C2
3_1(018)	C2
3_1(019)	C2
3_1(020)	C2
3_1(021)	C2
3_1(022)	C2
3_1(023)	C2
3_1(025)	C2
3_1(026)	C2
3_1(027)	C2
3_1(028)	C1
3_1(029)	C2
3_1(030)	C2
3_1(032)	C2
3_1(033)	C2
3_1(034)	C2
3_1(035)	C2
3_1(037)	C2
3_1(038)	C2
3_1(039)	C2
3_4(023)	C2
3_1(041)	C2
3_1(044)	C2
3_1(046)	C2
3_1(047)	C2
3_1(048)	C2
3_1(049)	C2
3_1(005)	C2
3_1(051)	C2
3_1(053)	C2
3_1(056)	C1
3_1(059)	C2
3_1(006)	C2
3_1(067)	C2
3_1(068)	C1
3_1(007)	C2
3_1(075)	C2
3_1(076)	C2
3_1(078)	C2
3_1(008)	C2
3_1(082)	C2
3_1(083)	C2
3_1(085)	C2
3_1(086)	C2
3_1(088)	C2
3_1(093)	C2
3_1(095)	C2
3_1(097)	C2
3_1(098)	C2
3_1(099)	C2
3_2(010)	C2
3_2(100)	C2
3_2(101)	C2
3_2(102)	C2
3_2(103)	C2
3_2(104)	C2
3_2(105)	C2
3_2(107)	C2
3_2(109)	C2
3_2(011)	C2
3_2(110)	C2
3_2(112)	C2
3_5(001)	C2
3_2(114)	C1
3_2(012)	C1
3_2(015)	C2
3_2(018)	C2
4_1(113)	C2
3_2(021)	C2
3_2(024)	C2
3_2(026)	C2
3_2(028)	C2
3_2(029)	C2
3_2(003)	C2
3_2(032)	C2
3_2(034)	C2
3_2(036)	C2
3_2(037)	C2
3_2(038)	C2
3_2(039)	C2
4_1(065)	C2
3_2(040)	C2
3_2(041)	C2
3_2(047)	C2
3_2(048)	C2
3_2(049)	C2
3_2(050)	C2
3_2(051)	C2
3_2(052)	C2
3_2(056)	C2
3_2(057)	C2
3_2(059)	C2
3_2(060)	C2
3_2(062)	C2
3_2(063)	C2
3_2(064)	C2
3_2(065)	C2
3_2(067)	C2
3_2(068)	C2
7_2(023)	C2
3_2(070)	C2
3_2(071)	C1
3_2(073)	C2
3_2(074)	C2
3_2(075)	C2
3_2(076)	C2
3_2(078)	C2
3_2(008)	C2
3_2(080)	C2
3_2(081)	C2
3_2(082)	C2
3_2(085)	C2
3_2(086)	C2
3_2(087)	C2
3_2(089)	C2
3_2(092)	C1
3_2(093)	C2
3_2(094)	C2
3_2(095)	C2
3_2(096)	C2
3_2(097)	C2
3_2(098)	C2
3_2(099)	C2
3_3(001)	C2
3_3(100)	C2
3_3(101)	C2
3_3(102)	C2
3_3(103)	C1
3_3(105)	C2
3_3(106)	C1
3_3(107)	C2
3_3(109)	C2
3_3(110)	C2
3_3(112)	C2
3_3(113)	C2
3_3(012)	C2
2_1(020)	C1
3_3(015)	C2
3_3(017)	C2
3_3(018)	C2
3_3(019)	C2
3_3(020)	C2
3_3(022)	C2
3_3(025)	C2
3_3(026)	C2
3_3(027)	C2
3_3(028)	C2
3_3(032)	C1
3_3(034)	C2
3_3(035)	C2
3_3(038)	C2
3_3(039)	C2
2_1(004)	C1
3_3(040)	C2
3_3(041)	C2
3_3(045)	C2
3_3(047)	C2
3_3(048)	C2
3_3(049)	C2
3_3(050)	C1
3_3(051)	C2
3_3(054)	C2
3_3(057)	C2
3_3(059)	C2
2_1(069)	C1
3_3(060)	C2
3_3(061)	C2
3_3(062)	C2
3_3(067)	C2
2_2(004)	C1
3_3(007)	C2
3_1(004)	C2
3_3(071)	C2
3_3(072)	C2
3_3(077)	C2
3_3(078)	C2
3_3(008)	C2
3_3(080)	C2
3_3(083)	C1
3_3(085)	C2
3_3(086)	C2
3_3(088)	C2
3_3(090)	C2
3_3(091)	C2
3_3(092)	C1
3_3(093)	C2
3_3(095)	C1
3_3(096)	C2
3_3(098)	C2
3_3(099)	C2
3_4(105)	C2
3_4(107)	C2
3_4(110)	C2
3_4(012)	C2
3_4(013)	C2
3_4(017)	C2
3_4(018)	C2
3_4(020)	C2
3_2(020)	C2
3_4(024)	C2
3_4(029)	C2
3_4(030)	C2
3_4(053)	C1
3_4(069)	C2
3_4(007)	C2
3_4(075)	C2
3_4(078)	C2
3_4(081)	C2
3_4(088)	C2
3_2(004)	C2
3_5(104)	C2
3_5(105)	C2
3_2(069)	C2
3_5(012)	C2
3_3(004)	C2
3_5(015)	C2
3_5(017)	C2
3_5(018)	C2
3_5(002)	C2
3_5(020)	C2
3_5(024)	C2
3_5(003)	C2
3_5(032)	C2
3_5(034)	C2
3_5(004)	C2
3_5(040)	C2
3_5(042)	C2
3_5(051)	C2
3_5(053)	C2
3_5(055)	C2
3_3(006)	C2
3_5(060)	C2
3_5(063)	C1
3_5(064)	C2
3_5(066)	C2
3_5(067)	C2
3_3(069)	C2
3_5(007)	C2
3_5(006)	C2
3_5(075)	C2
3_5(079)	C2
3_5(081)	C2
3_5(087)	C2
3_5(088)	C2
3_5(009)	C2
3_5(091)	C2
3_5(093)	C2
3_5(098)	C2
4_1(010)	C2
4_1(100)	C2
4_1(101)	C2
4_1(102)	C2
4_1(104)	C2
3_5(069)	C2
4_1(107)	C2
4_1(109)	C2
4_1(011)	C2
4_1(110)	C2
4_1(112)	C2
4_1(004)	C2
4_1(069)	C2
5_1(006)	C2
4_1(016)	C2
4_1(018)	C2
4_1(002)	C2
4_1(024)	C2
4_1(025)	C2
4_1(026)	C2
4_1(027)	C2
4_1(028)	C2
4_1(003)	C2
4_1(031)	C2
4_1(032)	C2
4_1(037)	C2
5_1(069)	C2
4_1(040)	C2
4_1(042)	C2
4_1(005)	C2
4_1(050)	C2
4_1(055)	C2
4_1(006)	C2
4_1(061)	C2
4_1(062)	C2
4_1(063)	C2
6_1(020)	C2
4_1(066)	C1
4_1(067)	C2
4_1(068)	C2
6_2(020)	C2
4_1(071)	C2
4_1(073)	C2
4_1(074)	C2
4_1(076)	C2
4_1(077)	C2
4_1(080)	C2
4_1(081)	C2
4_1(082)	C2
4_1(083)	C2
4_1(084)	C2
4_1(086)	C2
4_1(087)	C2
4_1(088)	C2
4_1(009)	C2
4_1(091)	C2
4_1(093)	C2
4_1(094)	C2
4_1(095)	C2
4_1(098)	C2
4_1(099)	C2
4_2(010)	C2
4_2(103)	C2
4_2(107)	C2
4_2(111)	C2
4_2(013)	C2
4_2(018)	C2
4_2(019)	C2
4_2(020)	C2
4_2(022)	C2
4_2(024)	C2
4_2(029)	C2
4_2(038)	C2
4_2(039)	C2
4_2(041)	C2
4_2(006)	C2
4_2(061)	C2
4_2(070)	C2
4_2(092)	C1
4_3(112)	C2
4_3(013)	C2
4_3(017)	C2
4_3(030)	C2
4_3(041)	C2
4_3(054)	C1
4_3(070)	C2
5_1(105)	C2
7_1(020)	C2
5_1(107)	C2
5_1(110)	C2
5_1(112)	C2
5_1(027)	C2
5_1(031)	C2
5_1(005)	C2
7_1(069)	C2
5_1(061)	C2
7_2(020)	C2
5_1(076)	C2
5_1(077)	C2
5_1(097)	C2
5_2(010)	C2
5_2(114)	C2
5_2(013)	C2
5_2(031)	C2
5_2(043)	C2
5_2(061)	C2
5_2(062)	C2
5_2(084)	C2
5_2(099)	C2
5_3(111)	C2
5_3(112)	C2
5_3(013)	C2
5_3(020)	C2
5_3(024)	C2
5_3(042)	C2
7_3(020)	C2
5_3(090)	C2
5_3(099)	C2
6_1(106)	C2
2_1(013)	C1
6_1(028)	C2
6_1(033)	C2
6_1(006)	C2
2_2(013)	C1
6_2(114)	C2
6_2(013)	C2
2_2(015)	C2
6_2(006)	C2
6_3(010)	C2
6_3(109)	C2
6_3(013)	C2
6_3(041)	C2
6_3(043)	C2
3_3(013)	C2
6_3(099)	C2
7_1(104)	C2
3_3(070)	C2
7_1(107)	C2
7_1(013)	C2
3_5(013)	C2
3_5(070)	C2
7_1(042)	C2
7_1(058)	C2
7_1(006)	C2
7_1(063)	C2
4_1(013)	C2
7_1(099)	C2
7_2(100)	C2
7_2(105)	C2
7_2(108)	C2
7_2(013)	C2
4_1(015)	C2
5_3(070)	C2
6_3(070)	C2
7_2(043)	C2
7_2(099)	C2
7_3(101)	C2
7_3(103)	C2
7_3(105)	C2
7_1(015)	C2
7_3(109)	C2
7_2(015)	C2
7_3(013)	C2
7_3(041)	C2
7_3(043)	C2
7_3(070)	C2
7_3(099)	C2
8(115)	C2
8(118)	C2
8(121)	C2
8(125)	C2
8(126)	C2
8(127)	C2
8(128)	C2
8(129)	C2
8(130)	C2
8(131)	C2
8(132)	C2
8(133)	C2
8(134)	C2
8(135)	C2
8(136)	C2
8(137)	C2
9(116)	C2
9(117)	C2
9(119)	C2
9(120)	C2
9(122)	C2
9(123)	C2
9(124)	C2
9(138)	C2
9(139)	C2
9(140)	C2
9(141)	C2
9(142)	C2
9(143)	C2
9(144)	C2
9(145)	C2
9(146)	C2
9(147)	C2
9(148)	C2
9(149)	C2
9(150)	C2
9(151)	C2
9(152)	C2
9(153)	C2
9(154)	C2

## Sheet: 5b
Symbol	Average_Cluster 1	Average_Cluster 2	FC (Cluster 2/Cluster 1)	adjuste. p value (two-sided t-test)
2021-03-05	0.0361628	0.0667399	1.84554	0.0170832
2021-09-01	0.0180985	0.19601	10.8302	6.39269e-36
2021-09-02	5.57917	9.61284	1.72299	0.0180332
2021-09-04	0.00135519	0.00117862	0.86971	0.0258902
2021-09-05	0.0312035	0.00691623	0.221649	2.0318e-18
2021-09-06	0.253748	1.18704	4.67801	5.58262e-36
2021-09-07	1.09464	2.01334	1.83927	0.0389853
2021-09-08	1.29674	1.4309	1.10346	0.00210073
2021-09-09	1.56637	3.06554	1.95711	0.0573628
2021-09-10	0.598899	0.814154	1.35942	0.0030699
2021-09-11	0.435292	1.14606	2.63286	5.30977e-15
2021-09-15	0.0303035	0.269835	8.90442	8.42718e-34
A1BG	2.16883	3.06016	1.41098	2.18947e-07
A2M	6.86339	8.67422	1.26384	2.70142e-06
A2ML1	30.0716	3.89657	0.129576	9.59274e-57
AAAS	0.0574179	0.231111	4.02507	6.98414e-33
AACS	0.133365	0.0792791	0.594452	2.00907e-20
AADAC	0.00374424	0.0111335	2.9735	0.00221088
AAGAB	0.00615742	0.0797351	12.9494	6.70391e-21
AAK1	0.0330923	0.102976	3.11179	5.66862e-25
AAMDC	0.00789427	0.0459985	5.82682	0.000387623
AAMP	1e-05	0.0191818	1918.18	3.74949e-07
AAR2	0.00046758	0.0130751	27.9633	1.37288e-05
AARS	1.10837	2.10965	1.90338	1.09304e-47
AARS2	0.0978632	0.216957	2.21694	4.99685e-21
AASDHPPT	0.170843	0.347266	2.03266	1.46625e-11
AASS	0.0381761	0.1154	3.02283	1.15032e-12
AATF	0.0042886	0.0572782	13.3559	2.03345e-23
ABAT	0.0836194	0.128928	1.54185	0.00243978
ABCA13	0.00103048	0.00140871	1.36704	0.0572355
ABCB1	0.000173471	0.000616949	3.55649	0.000323127
ABCB10	0.0001	0.0123572	123.572	1.22246e-13
ABCB11	4.69108e-05	0.00196203	41.8248	4.33755e-07
ABCB6	0.0384719	0.11761	3.05702	0.00356868
ABCB7	0.0054429	0.0302994	5.56677	2.95407e-18
ABCB8	0.00583379	0.00933144	1.59955	0.000324147
ABCC1	0.0433869	0.389844	8.98529	8.56157e-36
ABCC4	1e-05	0.000785339	78.5339	0.000202277
ABCC5	0.00367742	0.0021247	0.57777	0.00512377
ABCD1	1e-05	0.0045557	455.57	2.0319e-07
ABCD3	0.243576	0.190355	0.7815	4.78556e-05
ABCE1	0.508366	1.05902	2.08319	1.35024e-27
ABCF1	0.75898	1.22277	1.61107	1.52082e-20
ABCF2	0.0367222	0.228302	6.217	1.09189e-27
ABCF3	2.13336	1.80477	0.845976	4.93166e-06
ABHD10	0.494652	2.20381	4.45526	1.70576e-44
ABHD11	0.249463	1.03041	4.13049	4.14806e-24
ABHD12	0.0201355	0.105467	5.23785	3.45268e-17
ABHD13	1e-05	0.00276371	276.371	0.000137418
ABHD14B	2.82468	3.62585	1.28363	0.0361463
ABHD16A	0.0103826	0.0529771	5.10247	2.77977e-11
ABHD17B	1e-05	0.0017693	176.93	0.000565333
ABHD4	0.000624841	0.00413504	6.61775	0.00222782
ABHD5	0.00183959	0.00136288	0.740863	0.0446205
ABHD6	0.0137339	0.0287102	2.09047	5.32788e-05
ABI1	0.467136	0.495224	1.06013	0.0634292
ABI2	1e-05	0.00508754	508.754	2.19224e-05
ABI3	0.00016949	0.267722	1579.57	2.45827e-18
ABI3BP	0.0018265	0.015747	8.62144	2.01745e-11
ABLIM1	0.741616	0.211659	0.285403	1.6724e-37
ABLIM3	0.0256961	0.00268394	0.104449	4.23582e-51
ABR	0.0514815	0.176444	3.42733	1.26922e-08
ABRACL	1e-05	1.04646	104646	5.92522e-07
ABT1	0.000148503	0.0286795	193.124	5.66615e-13
ACAA1	0.577087	0.453849	0.786448	2.64091e-07
ACAA2	0.579577	1.46675	2.53072	1.8973e-16
ACACA	0.145427	0.158496	1.08987	0.000544203
ACAD10	0.00117309	0.0112634	9.6015	7.47822e-14
ACAD8	0.0654893	0.226754	3.46246	1.89793e-15
ACAD9	0.155824	0.457717	2.9374	9.35988e-26
ACADL	1e-05	0.00285117	285.117	1.8212e-06
ACADM	0.726915	1.35152	1.85926	3.724e-17
ACADS	0.061922	0.19828	3.2021	2.98742e-13
ACADSB	0.0125445	0.0832307	6.63486	9.48264e-20
ACADVL	7.05228	6.63441	0.940748	0.00662741
ACAP1	0.00326611	0.0433759	13.2806	8.65534e-19
ACAP2	0.1358	0.26124	1.92371	9.42802e-06
ACAT1	2.02463	3.28864	1.62432	2.11228e-22
ACAT2	1.10851	1.26254	1.13895	0.0498435
ACBD3	0.606849	0.82981	1.36741	5.50013e-09
ACBD5	0.00314643	0.0300447	9.54881	3.51159e-06
ACBD6	0.000695414	0.00995047	14.3087	3.89392e-13
ACE	0.00234439	0.020678	8.82019	6.21654e-14
ACIN1	0.219608	0.831688	3.78715	9.11628e-48
ACLY	6.99507	8.08552	1.15589	1.63068e-11
ACO1	0.37407	0.734956	1.96475	6.26671e-08
ACO2	4.94641	8.97183	1.81381	2.60623e-33
ACOT11	0.0106161	0.00746047	0.702751	0.00532633
ACOT13	0.295327	1.02283	3.46337	1.00759e-06
ACOT2	1e-05	0.00667462	667.462	0.000788346
ACOT7	0.640252	2.10597	3.28929	1.77055e-26
ACOT8	0.0379614	0.125566	3.30773	0.00176103
ACOT9	0.0775812	0.553697	7.13701	1.28083e-73
ACOX1	0.738372	0.323786	0.438513	1.3019e-17
ACOX2	0.458238	2.41709	5.27475	4.25552e-05
ACOX3	0.28736	0.0715325	0.24893	3.38531e-59
ACP1	2.85382	5.5227	1.93519	3.35117e-08
ACP2	0.000446529	0.0965287	216.176	3.67267e-17
ACP5	0.0306597	0.164069	5.35129	7.25611e-38
ACPP	1.03215	0.228333	0.221222	2.61592e-50
ACSF2	0.0217538	0.0363716	1.67197	0.0266312
ACSF3	0.00279847	0.0455237	16.2673	1.26063e-24
ACSL1	0.237308	0.345601	1.45634	0.00750532
ACSL3	0.382512	0.388819	1.01649	0.00636616
ACSL4	0.0113846	0.16654	14.6285	1.95177e-51
ACSL5	0.00050707	0.0124578	24.5682	7.25881e-10
ACSM3	0.00347191	0.00355038	1.0226	0.0266966
ACSS1	0.0116398	0.232118	19.9417	1.24029e-44
ACSS2	0.0323016	0.0664918	2.05847	0.0677079
ACTA1	89.1257	115.378	1.29456	0.0634833
ACTB	1e-05	41.9636	4.19636e+06	0.000544848
ACTBL2	28.0779	73.1723	2.60604	1.37543e-05
ACTG1	1e-05	41.0171	4.10171e+06	0.000544848
ACTG2	1e-05	30.8706	3.08706e+06	0.00164143
ACTL6A	0.784891	2.93101	3.7343	3.55683e-30
ACTN1	27.4393	39.3375	1.43362	5.86219e-18
ACTN2	1.39177	2.49296	1.79122	0.00764613
ACTN3	0.0696069	0.13599	1.95369	0.0202501
ACTN4	40.9461	45.6984	1.11606	0.00114723
ACTR10	0.30021	0.380753	1.26829	3.86965e-06
ACTR1A	2.80464	3.92215	1.39845	6.43519e-09
ACTR1B	0.729519	0.612883	0.840118	0.00757312
ACTR2	6.56945	12.9763	1.97525	1.02862e-15
ACTR3	14.076	22.4742	1.59662	4.57026e-28
ACTR5	7.52548e-05	0.00824502	109.561	3.66132e-09
ACVR1	1e-05	0.00205534	205.534	0.000821021
ACY1	0.0169382	0.0448375	2.64712	1.45812e-06
ACYP1	0.0251015	0.415077	16.536	1.30874e-39
ACYP2	1e-05	0.0201466	2014.66	8.09959e-06
ADA	0.0257726	0.180225	6.99288	7.33739e-55
ADAM10	0.0116142	0.0359766	3.09763	8.79609e-09
ADAM15	0.00822083	0.0130692	1.58977	0.00407498
ADAM17	0.019434	0.0444348	2.28645	3.37255e-08
ADAM9	0.000459331	0.000148453	0.323195	0.0256829
ADAMTS4	0.000451624	0.00323504	7.16313	0.00131392
ADAMTSL4	0.000228089	0.000934852	4.09862	0.000652171
ADAR	0.147342	0.767113	5.20636	1.03696e-59
ADCK3	0.000527898	0.0370787	70.2383	3.18057e-21
ADCK4	0.00120347	0.0126495	10.5108	7.79773e-17
ADCK5	1e-05	0.00234085	234.085	0.000197882
ADCY5	0.000302229	0.0135044	44.6826	3.85978e-18
ADD1	0.535709	0.545075	1.01748	3.17697e-06
ADD2	0.00729369	0.0160919	2.20628	0.015381
ADD3	0.934481	1.5713	1.68147	1.55412e-12
ADH1B	0.698088	0.997774	1.42929	0.0261946
ADH1C	0.203972	1.37406	6.73651	3.4169e-06
ADH5	1.80298	3.57663	1.98373	4.895e-28
ADH7	16.7503	8.06673	0.481589	2.82185e-24
ADI1	0.114894	0.439795	3.82783	1.51955e-10
ADIRF	1.43478	2.06132	1.43668	0.0254003
ADK	0.410113	0.544419	1.32749	0.0225294
ADNP	0.00352634	0.0529824	15.0248	1.64989e-50
ADO	0.00963535	0.0512164	5.31547	2.16845e-12
ADPGK	0.0158095	0.168468	10.6561	5.55133e-60
ADPRH	1e-05	0.0134022	1340.22	1.28779e-06
ADPRHL2	0.214462	0.458128	2.13617	0.00304936
ADRBK1	0.0218776	0.114566	5.2367	8.66565e-09
ADRM1	0.0367732	0.23889	6.49629	5.23383e-13
ADSL	0.184519	0.525503	2.84797	2.62237e-22
ADSS	3.41502	4.7235	1.38316	6.84892e-15
ADSSL1	0.00829857	0.0738333	8.89711	2.62051e-06
AEBP1	0.0311561	0.282236	9.05878	6.73134e-40
AES	0.00100035	0.0111692	11.1653	5.32738e-05
AFAP1	0.000343057	0.00679917	19.8194	1.3629e-07
AFAP1L2	0.00321067	0.0243805	7.59359	1.56684e-14
AFF2	0.00200003	0.00309589	1.54792	3.22518e-05
AFF4	0.000147803	0.000690127	4.66925	4.47943e-05
AFG3L2	0.258506	0.448698	1.73574	1.66694e-08
AFM	0.0689334	0.10478	1.52002	0.00401183
AFTPH	0.00223172	0.0101221	4.53557	1.80402e-07
AGA	0.0434718	0.222936	5.12828	2.98009e-11
AGAP3	0.00357748	0.00540479	1.51078	0.00277186
AGFG1	0.0431913	0.148213	3.43156	1.2662e-30
AGFG2	0.0181092	0.00785856	0.433955	1.42083e-08
AGK	0.327165	0.74958	2.29114	2.15895e-33
AGL	0.304721	0.529479	1.73759	2.98316e-26
AGO1	0.0145626	0.10443	7.17108	5.52485e-17
AGO2	0.0303209	0.189517	6.25038	1.78725e-30
AGO3	1e-05	0.00802419	802.419	6.02289e-07
AGPAT1	0.0395844	0.129087	3.26105	5.27963e-13
AGPAT2	0.000771752	0.0136574	17.6967	5.75026e-05
AGPAT3	0.0201255	0.0447915	2.22561	0.000983573
AGPAT5	0.0418217	0.0511412	1.22284	0.000135051
AGPAT6	1e-05	0.00190369	190.369	0.00174661
AGPS	0.23276	0.382674	1.64407	1.04172e-05
AGR2	1.58007	3.3404	2.11408	2.80261e-07
AGRN	0.0966045	0.328105	3.39637	6.26121e-23
AGT	2.52196	2.32757	0.922922	0.00534666
AGTRAP	0.186602	0.509533	2.73058	4.77575e-23
AHCTF1	0.00129331	0.0278476	21.532	2.80377e-59
AHCY	6.60379	11.9904	1.81568	5.4125e-14
AHCYL1	0.0163261	0.269871	16.53	1.15138e-15
AHCYL2	0.0334	0.0632856	1.89478	3.03407e-05
AHDC1	0.00607567	0.0103315	1.70047	0.000550717
AHNAK	39.8308	19.2694	0.483782	6.00894e-70
AHNAK2	1.35094	0.605666	0.448328	1.41706e-46
AHR	0.00106615	0.0278826	26.1527	9.68694e-22
AHSA1	0.777868	2.21656	2.84953	5.62627e-21
AHSG	0.856657	1.568	1.83037	9.9792e-05
AHSP	0.0394684	0.0580272	1.47022	0.0220384
AIDA	0.0780172	0.356622	4.57107	7.55129e-26
AIF1	0.181328	1.04894	5.78476	1.19587e-42
AIF1L	0.109241	0.0415046	0.379935	8.66345e-13
AIFM1	1.95203	4.16206	2.13218	1.26899e-45
AIFM2	1e-05	0.0129443	1294.43	0.000290199
AIM1	0.605887	0.236355	0.390097	2.07218e-27
AIM1L	0.35039	0.0511057	0.145854	1.94738e-67
AIMP1	2.34443	3.02924	1.2921	3.3155e-06
AIMP2	0.378002	0.612357	1.61998	6.31726e-05
AIP	0.251908	0.92983	3.69116	2.46788e-27
AJUBA	0.00258869	0.0394816	15.2516	3.21555e-09
AK1	2.59682	2.70209	1.04054	0.0265033
AK2	3.08914	5.16751	1.6728	2.13458e-15
AK3	1.73459	2.29354	1.32224	0.000133816
AKAP1	0.00211102	0.0158438	7.50529	2.88845e-08
AKAP11	0.000566338	0.00346369	6.11594	0.000449854
AKAP12	0.0546045	0.0981115	1.79677	4.64917e-15
AKAP13	0.0871049	0.125518	1.441	1.96604e-14
AKAP17A	0.000147834	0.0366182	247.697	1.141e-06
AKAP8	0.0187076	0.0758962	4.05696	1.43943e-16
AKAP8L	0.000108981	0.0146695	134.606	1.30811e-09
AKAP9	0.000443854	0.00640085	14.4211	4.85506e-23
AKR1A1	5.57273	9.29532	1.668	3.13545e-26
AKR1B1	1.82451	5.60558	3.07237	2.46625e-16
AKR1B10	13.683	41.4145	3.02671	0.01186
AKR1C2	1.26089	13.3773	10.6094	9.14797e-09
AKR1C3	0.982346	12.0374	12.2537	1.32034e-12
AKR1E2	0.20283	0.149099	0.735094	0.034731
AKR7A2	2.18228	3.4077	1.56153	4.88147e-20
AKT1	0.0176089	0.114448	6.49944	1.0027e-28
AKT1S1	0.073062	0.214701	2.93861	5.73283e-05
AKT2	0.0227251	0.0913428	4.01947	1.48945e-11
AKT3	1e-05	0.0504648	5046.48	6.49873e-06
AKTIP	0.0241439	0.0314225	1.30147	0.00333048
ALAD	2.78148	2.74129	0.985548	0.0170592
ALB	1492.54	1799.09	1.20539	1.19583e-07
ALCAM	0.00982354	0.6228	63.3988	8.72116e-64
ALDH16A1	0.662375	1.27698	1.92788	2.81086e-32
ALDH18A1	0.402516	1.64518	4.08725	7.78021e-74
ALDH1A1	4.26384	11.641	2.73017	7.66684e-15
ALDH1A3	0.0269505	0.584882	21.7021	2.36575e-38
ALDH1B1	1.20124	2.16957	1.8061	3.15887e-09
ALDH1L1	0.0192672	0.0322592	1.67431	0.0257484
ALDH1L2	0.00455634	0.169615	37.2261	1.98654e-33
ALDH2	5.57167	7.09975	1.27426	0.00241486
ALDH3A1	74.6447	72.5539	0.97199	2.97566e-12
ALDH3A2	5.34072	4.65596	0.871785	2.25431e-06
ALDH3B1	0.000686369	0.0289263	42.1438	6.33685e-08
ALDH4A1	1.68105	1.74793	1.03978	0.00539521
ALDH5A1	0.162332	0.638745	3.9348	5.84141e-14
ALDH6A1	1.0582	1.061	1.00265	0.0226756
ALDH7A1	4.76592	4.79826	1.00679	3.96324e-09
ALDH8A1	4.72293e-05	0.116749	2471.96	1.47556e-05
ALDH9A1	3.48232	2.52085	0.7239	3.28848e-07
ALDOA	77.5834	98.1663	1.2653	3.56062e-07
ALDOC	11.9483	15.0887	1.26284	3.91595e-06
ALG1	0.00536538	0.0911595	16.9903	1.93851e-39
ALG11	0.00271876	0.0315654	11.6102	5.93238e-10
ALG12	0.00211898	0.0659757	31.1356	1.97144e-28
ALG14	1e-05	0.0198588	1985.88	2.68535e-06
ALG2	0.332786	1.64646	4.94752	8.58158e-38
ALG3	0.037074	0.156784	4.22896	5.10822e-29
ALG5	0.119407	0.730491	6.11765	5.43495e-50
ALG6	0.00334484	0.0238769	7.13843	3.85837e-13
ALG9	0.00626309	0.0109443	1.74744	5.93405e-07
ALKBH3	1e-05	0.00356413	356.413	0.00524063
ALKBH4	1e-05	0.00645506	645.506	0.000272964
ALKBH5	0.00483685	0.0557929	11.535	1.55379e-22
ALKBH7	1e-05	0.00148091	148.091	0.000275129
ALOX12	0.349311	0.0124199	0.0355555	3.83982e-96
ALOX12B	0.00190879	0.0385357	20.1886	0.0201717
ALOX15	0.0299996	0.290035	9.66794	8.84855e-38
ALOX15B	0.497098	0.134854	0.271283	1.45451e-77
ALOX5	0.0316811	0.211247	6.66789	1.11507e-33
ALOX5AP	0.00602608	0.120596	20.0124	3.21159e-08
ALPL	0.00269229	0.0540013	20.0577	6.05698e-29
ALS2CL	0.00566984	0.000370403	0.0653286	1.85141e-22
ALYREF	0.892554	2.68442	3.00757	8.45002e-37
AMACR	0.0848532	0.0188658	0.222335	6.00344e-07
AMBP	0.843045	1.17164	1.38977	0.000591206
AMDHD2	0.0474882	0.0874907	1.84237	6.77205e-08
AMFR	0.00566385	0.0080185	1.41573	0.0121294
AMPD2	0.0128912	0.110627	8.58157	1.4117e-36
AMPD3	0.000949936	0.0390147	41.0708	9.51919e-40
AMZ2	0.00168131	0.00573754	3.41255	0.00394674
ANAPC1	5.00637e-05	0.00215261	42.9973	6.8138e-09
ANAPC13	0.000127102	0.0241401	189.928	1.27144e-11
ANAPC15	1e-05	0.0140898	1408.98	0.000188932
ANAPC16	1e-05	0.0279507	2795.07	0.000839062
ANAPC2	0.000352834	0.00782032	22.1643	6.93845e-10
ANAPC4	0.000571752	0.00420771	7.35934	4.47092e-08
ANAPC5	0.000239554	0.00177775	7.4211	0.000321999
ANAPC7	0.00423627	0.0293525	6.92885	6.05555e-29
ANGPTL2	0.000365987	0.033246	90.8392	3.71485e-11
ANK1	0.466522	0.534038	1.14472	0.0583225
ANK2	0.00435573	0.0203488	4.67173	3.69003e-17
ANK3	0.120147	0.251886	2.09648	8.92164e-05
ANKFY1	1.14149	1.68328	1.47463	1.57212e-07
ANKIB1	1e-05	0.00373314	373.314	0.00175571
ANKLE2	0.000635064	0.00525733	8.27843	2.70521e-07
ANKMY2	1e-05	0.00175095	175.095	6.39577e-05
ANKRD13A	0.010868	0.0388862	3.57804	1.61808e-05
ANKRD13D	1e-05	0.003061	306.1	0.00027932
ANKRD17	0.00938841	0.0379233	4.03938	1.16858e-21
ANKRD22	0.5043	0.230394	0.456859	3.53471e-25
ANKRD28	0.0036251	0.0123915	3.41827	9.52921e-07
ANKRD35	0.030932	0.000423199	0.0136816	7.49816e-38
ANKRD44	0.00555452	0.0417805	7.52189	5.55814e-31
ANKRD52	1e-05	0.000550847	55.0847	0.000400694
ANKS1A	0.00356551	0.0191109	5.35993	4.86843e-17
ANKZF1	0.00677223	0.0189157	2.79312	0.000495271
ANLN	0.00645783	0.0228253	3.53452	2.06254e-09
ANO1	0.00137557	0.00495428	3.60161	0.00409676
ANO10	0.0685644	0.0652363	0.95146	0.0309311
ANO6	0.000745764	0.00830155	11.1316	3.14244e-08
ANP32A	1.21735	6.69407	5.49889	6.59342e-43
ANP32B	4.02424	12.5247	3.11231	2.18947e-07
ANP32E	4.21769	12.484	2.95992	1.44298e-30
ANPEP	0.00940704	0.142238	15.1204	6.03932e-61
ANTXR1	1e-05	0.00716235	716.235	3.30889e-05
ANTXR2	1e-05	0.00231451	231.451	6.55976e-05
ANXA1	3113.73	708.683	0.2276	1.14633e-116
ANXA10	0.004055	0.0267421	6.59485	0.00372046
ANXA11	6.54693	6.41138	0.979296	0.0158742
ANXA2	442.833	301.365	0.680537	1.55228e-32
ANXA3	5.26889	4.98852	0.946788	3.70564e-05
ANXA4	5.63222	9.14482	1.62366	6.79282e-19
ANXA5	27.6071	64.732	2.34476	3.01071e-47
ANXA6	10.2582	30.8078	3.00325	1.20104e-82
ANXA7	4.23038	5.61641	1.32764	2.81785e-12
ANXA8L2	4.70171	1.36687	0.290718	4.91461e-14
ANXA9	0.518196	0.0291426	0.0562385	3.73999e-36
AOC3	2.50442	3.72453	1.48718	0.0314426
AOX1	1e-05	0.00159125	159.125	0.000136291
AP1B1	2.46018	2.81737	1.14519	7.23805e-10
AP1G1	0.276355	0.385046	1.3933	0.000332606
AP1G2	0.0432644	0.0599948	1.3867	0.000174714
AP1M1	0.143402	0.478771	3.33866	6.68136e-19
AP1M2	0.910193	0.420017	0.461459	4.22482e-10
AP1S1	0.600227	0.666241	1.10998	0.015381
AP1S2	0.00707685	0.0898791	12.7004	1.16247e-30
AP1S3	0.0332878	0.0247367	0.743117	0.0405912
AP2A1	0.523209	1.038	1.9839	3.0737e-15
AP2A2	0.541588	1.02571	1.8939	3.73172e-17
AP2B1	0.499215	1.34559	2.69542	1.18927e-32
AP2M1	0.45299	1.05075	2.31958	1.3769e-18
AP2S1	2.29521	5.7397	2.50073	1.83939e-16
AP3B1	0.155858	0.314748	2.01946	1.43841e-05
AP3D1	0.20077	0.422267	2.10323	7.85475e-57
AP3M1	0.220874	0.443073	2.006	0.00202208
AP3M2	1e-05	0.00419727	419.727	0.000551575
AP3S1	0.544194	1.36046	2.49995	4.83617e-06
AP3S2	1e-05	0.00240244	240.244	0.00240815
AP4B1	1e-05	0.00126703	126.703	4.84915e-05
AP4M1	0.00414032	0.00510409	1.23278	0.00203508
AP4S1	0.000393376	0.0158796	40.3674	3.9679e-10
AP5B1	0.00166354	0.0091261	5.48597	2.58984e-08
AP5M1	0.00499503	0.00924244	1.85033	0.00642383
AP5S1	0.000194936	0.0116875	59.9553	8.22621e-08
AP5Z1	0.00105898	0.00511523	4.83034	2.15872e-09
APAF1	0.00010086	0.00071678	7.10669	2.21436e-08
APBA3	1e-05	0.000677394	67.7394	0.00114638
APBB1IP	0.000319841	0.0132443	41.409	1.52973e-06
APBB2	1e-05	0.00108561	108.561	0.000557975
APCS	1.19115	3.12535	2.62381	0.000272
APEH	1.32624	1.45427	1.09654	0.00418402
APEX1	1.32611	3.89624	2.9381	3.63683e-33
APEX2	0.00428338	0.00943922	2.20369	0.00443144
APH1A	0.000651051	0.0290152	44.5668	0.000840251
API5	1.66138	3.57553	2.15214	2.26086e-25
APIP	0.0248904	0.174534	7.01209	6.94446e-32
APMAP	0.958523	3.15151	3.28788	2.8163e-34
APOA1	122.887	163.612	1.3314	6.31825e-09
APOA1BP	0.524709	1.76323	3.36039	2.22534e-27
APOA2	1.25933	0.792638	0.629411	0.0164843
APOA4	2.85588	2.94273	1.03041	0.0555238
APOB	2.31282	2.40463	1.03969	0.0598839
APOBEC3B	1e-05	0.0133011	1330.11	2.18228e-05
APOBEC3C	0.00330701	0.416084	125.819	3.37174e-10
APOBEC3F	1e-05	0.0186675	1866.75	1.29508e-12
APOBEC3G	1e-05	0.0110076	1100.76	7.80897e-06
APOBR	0.0230196	0.260452	11.3144	7.52955e-77
APOC1	3.05847	2.81851	0.92154	0.0146075
APOC2	0.968346	0.945545	0.976453	0.0283743
APOC3	8.38085	6.38092	0.761369	0.00746184
APOD	3.19339	4.76646	1.49261	0.0182433
APOE	1.07213	1.60637	1.49829	0.000133579
APOF	0.0211749	0.0159499	0.753244	0.00221875
APOH	0.00935834	0.108819	11.628	0.00203916
APOL1	0.0178925	0.0263553	1.47298	0.00231731
APOL2	0.00545656	0.075632	13.8607	7.82676e-29
APOL3	1e-05	0.0230299	2302.99	0.000436527
APOM	0.012441	0.0235202	1.89054	0.0181862
APOO	0.0694666	0.305513	4.39798	6.82725e-10
APOOL	0.0130855	0.0420574	3.21405	9.28831e-09
APP	0.00924573	0.0942921	10.1984	3.04028e-24
APPL1	0.361024	0.396681	1.09877	0.056816
APPL2	0.0341485	0.0510197	1.49405	4.60715e-10
APRT	12.3395	19.2845	1.56283	3.71503e-06
APTX	0.00460904	0.0312683	6.78412	9.50776e-16
AQP1	0.258336	0.30288	1.17243	7.4035e-05
AQR	0.0918725	0.239151	2.60307	8.27854e-68
ARAF	0.0107072	0.0397397	3.71149	2.97594e-15
ARAP1	0.0185997	0.102909	5.5328	4.36735e-43
ARAP3	1e-05	0.00168534	168.534	0.0002163
ARCN1	2.42432	3.91665	1.61557	3.30213e-28
ARF1	1e-05	2.34918	234918	0.000183495
ARF4	9.89779	20.4941	2.07057	8.62066e-15
ARF5	9.1191	15.7188	1.72372	0.0288611
ARF6	10.5309	8.76093	0.831927	7.70947e-07
ARFGAP1	0.0259916	0.224503	8.63754	5.93478e-27
ARFGAP2	0.260894	0.376212	1.44201	0.0256725
ARFGAP3	0.119822	0.212079	1.76995	9.83542e-43
ARFGEF1	0.0314362	0.0975294	3.10245	8.08061e-26
ARFGEF2	0.42301	0.461296	1.09051	3.6503e-11
ARFIP1	0.621185	0.707206	1.13848	0.00239347
ARFIP2	0.160724	0.19341	1.20337	0.0652585
ARFRP1	0.00158	0.0160707	10.1713	3.45024e-05
ARG1	0.0170394	0.0709774	4.16549	5.08368e-09
ARHGAP1	2.65996	3.00563	1.12995	0.00572086
ARHGAP17	0.126911	0.31748	2.50159	1.02453e-15
ARHGAP18	0.000424172	0.0127249	29.9994	7.9285e-06
ARHGAP21	1e-05	0.000406123	40.6123	8.13124e-06
ARHGAP25	0.00347229	0.0953518	27.4608	5.26815e-50
ARHGAP26	0.000500637	0.017092	34.1405	2.96809e-20
ARHGAP27	0.0286078	0.0151369	0.529118	1.11063e-08
ARHGAP29	0.0198547	0.00921477	0.464111	3.89956e-05
ARHGAP30	0.00078586	0.0127343	16.2043	3.57425e-12
ARHGAP35	0.000801401	0.0110007	13.7269	8.80046e-15
ARHGAP4	0.0131623	0.176897	13.4397	1.55728e-90
ARHGAP5	0.0124975	0.0105958	0.847834	0.0189517
ARHGAP9	1e-05	0.00843691	843.691	2.40521e-05
ARHGDIA	25.4644	38.3342	1.5054	3.85215e-11
ARHGDIB	0.835903	3.54652	4.24274	1.3836e-28
ARHGEF1	0.399351	1.42247	3.56195	7.15694e-62
ARHGEF10	1e-05	0.000702564	70.2564	0.000620143
ARHGEF10L	0.212018	0.0453265	0.213787	9.15133e-53
ARHGEF11	0.000609299	0.00328125	5.38528	8.7861e-07
ARHGEF12	0.123598	0.172436	1.39513	0.0487564
ARHGEF15	0.000344936	0.00995926	28.8727	2.90664e-06
ARHGEF16	0.124934	0.289668	2.31856	2.12364e-05
ARHGEF17	0.00101048	0.00422051	4.17675	5.75684e-05
ARHGEF18	0.00851484	0.0220638	2.59122	3.88662e-07
ARHGEF19	1e-05	0.00108411	108.411	0.0180617
ARHGEF2	0.00944264	0.160514	16.9989	1.10834e-69
ARHGEF40	1e-05	0.0123329	1233.29	2.12901e-08
ARHGEF5	1e-05	0.00157184	157.184	0.000566446
ARHGEF6	0.00207729	0.0528456	25.4397	2.50659e-28
ARHGEF7	0.0356623	0.103752	2.90927	3.59705e-28
ARID1A	0.00239634	0.0311862	13.0141	9.81533e-39
ARID1B	0.000104554	0.00142301	13.6103	1.07003e-05
ARID2	0.000487994	0.00371761	7.61814	6.63356e-19
ARID3A	1e-05	0.00612506	612.506	0.00115805
ARIH1	0.033758	0.0808465	2.39489	3.31914e-06
ARIH2	0.00764694	0.0230585	3.01539	3.58497e-09
ARL1	0.813584	2.80739	3.45065	6.08071e-09
ARL15	0.00597653	0.102255	17.1094	2.08305e-08
ARL2	0.599004	1.37757	2.29977	2.05898e-17
ARL2BP	0.0794089	0.226831	2.85649	4.82466e-10
ARL3	0.295239	0.987116	3.34345	2.23196e-14
ARL5A	1e-05	0.0181468	1814.68	1.04886e-05
ARL6	6.69745e-05	0.00281322	42.0043	0.000135313
ARL6IP1	0.0108124	0.081074	7.49823	2.29679e-13
ARL6IP4	0.114237	0.365707	3.20131	1.83976e-22
ARL6IP5	4.02357	6.86964	1.70735	0.00402833
ARL6IP6	0.0146618	0.069798	4.76054	6.56203e-08
ARL8A	0.00298987	0.177725	59.4424	1.96453e-07
ARL8B	0.343916	0.887821	2.58151	0.00311158
ARMC1	0.0506822	0.224511	4.42977	1.2933e-20
ARMC10	0.112047	0.360726	3.21943	1.41885e-14
ARMC5	1e-05	0.000383983	38.3983	0.00171687
ARMC6	0.00303312	0.0290311	9.57138	1.73319e-24
ARMC8	0.0257207	0.0889825	3.45957	7.8603e-26
ARMC9	1e-05	0.00101818	101.818	0.000196216
ARMCX1	0.000142771	0.0192438	134.788	6.39309e-12
ARMCX2	1e-05	0.00438648	438.648	2.34053e-05
ARMCX3	0.0112886	0.107531	9.52557	1.34456e-08
ARPC1A	1.06079	0.772831	0.728542	4.12949e-09
ARPC1B	0.212905	0.838817	3.93987	2.12215e-18
ARPC2	3.60743	4.79718	1.32981	2.73681e-05
ARPC3	0.469701	1.20706	2.56985	9.91531e-08
ARPC4	6.00624	12.0333	2.00347	0.000547993
ARPC5	1.60684	2.6202	1.63066	9.17249e-09
ARPC5L	4.08393	4.85806	1.18955	0.00729268
ARPP19	0.406697	1.1959	2.94052	3.163e-21
ARRB1	0.0745272	0.17371	2.33083	9.30867e-10
ARRB2	1e-05	0.0216101	2161.01	3.61222e-16
ARRDC1	0.00389363	0.00769602	1.97657	0.0454175
ARSA	0.105527	0.325317	3.0828	1.16645e-20
ARSB	0.000201879	0.0197545	97.8532	3.01199e-11
ARSD	0.000959713	0.0090221	9.40082	1.38575e-07
ART5	1e-05	0.0129846	1298.46	2.92095e-08
ARVCF	1e-05	0.00323396	323.396	3.58981e-05
ASAH1	1.04512	1.49891	1.4342	0.000328224
ASAP1	1e-05	0.0102877	1028.77	6.39627e-06
ASAP2	0.00144051	0.00310581	2.15605	0.000996562
ASAP3	1e-05	0.000419407	41.9407	0.0035632
ASB15	0.000970223	0.00129386	1.33357	0.0593571
ASB6	1e-05	0.004581	458.1	3.26344e-05
ASCC1	0.0419463	0.0726866	1.73285	0.00195263
ASCC2	0.0232891	0.0516788	2.21901	1.60912e-05
ASCC3	0.0293196	0.116818	3.9843	3.0914e-23
ASF1A	0.0313221	0.235547	7.52016	1.04059e-09
ASF1B	1e-05	0.00333392	333.392	0.000559722
ASH2L	0.00229611	0.0461571	20.1023	2.88245e-36
ASL	0.0945685	0.0977353	1.03349	3.31329e-06
ASMTL	0.0290609	0.0996745	3.42985	3.47131e-13
ASNA1	1.58857	2.80047	1.76288	1.93635e-09
ASNS	0.0292934	0.226255	7.72375	1.09663e-37
ASPA	0.00161357	0.00308805	1.9138	0.0315709
ASPG	0.0447996	0.00295968	0.0660649	1.03357e-46
ASPH	0.177464	0.753896	4.24816	6.87916e-32
ASPN	0.368539	1.03316	2.80338	4.16197e-28
ASPRV1	0.000196911	0.036196	183.819	0.00161385
ASPSCR1	0.0233643	0.114305	4.89228	2.51289e-18
ASS1	0.561224	1.56416	2.78706	6.70901e-19
ASUN	0.00335197	0.0496053	14.7988	4.19516e-24
ATAD1	0.0349856	0.122966	3.51477	1.79803e-15
ATAD2	1e-05	0.00282318	282.318	4.80244e-05
ATAD3A	0.126907	0.485463	3.82534	3.06672e-26
ATE1	0.0119892	1.01819	84.9254	1.38945e-14
ATF6	1e-05	0.00832648	832.648	0.000397895
ATF7IP	9.33758e-05	0.00205725	22.0319	3.57239e-09
ATG13	0.000276115	0.00160352	5.80743	0.0581617
ATG16L1	0.00242497	0.006099	2.51509	1.08719e-06
ATG2A	7.86943e-05	0.00256763	32.6279	3.74949e-07
ATG2B	0.000268567	0.00224818	8.37102	1.97975e-07
ATG3	0.668754	1.25126	1.87103	7.7588e-09
ATG4B	0.0513787	0.153336	2.98442	4.07625e-08
ATG5	0.00208395	0.0247979	11.8995	2.0395e-06
ATG7	0.0984782	0.169119	1.71732	0.000133908
ATG9A	0.0106999	0.0223358	2.08748	0.0294557
ATHL1	1e-05	0.00123896	123.896	0.000269314
ATIC	1.66494	3.3986	2.04128	4.15456e-70
ATL1	0.000493854	0.00214235	4.33803	0.000167236
ATL2	0.0495341	0.0948432	1.91471	8.22839e-08
ATL3	0.756256	1.23549	1.6337	3.62545e-17
ATM	0.0018036	0.0107294	5.94886	1.2087e-29
ATOX1	0.0691727	0.319233	4.61501	0.000164403
ATP11B	0.0116499	0.00477184	0.409604	4.07063e-10
ATP13A1	0.163662	0.58289	3.56155	2.68436e-24
ATP13A5	0.000209904	0.00347343	16.5477	1.79566e-06
ATP1A1	4.37854	10.0659	2.29891	1.29837e-55
ATP1B1	1.02341	1.98023	1.93493	0.00530462
ATP1B3	2.14432	4.53376	2.11431	3.04331e-28
ATP2A1	0.00167908	0.0532021	31.6853	9.73163e-07
ATP2A2	4.83186	4.23666	0.876817	0.00283374
ATP2A3	0.0903079	0.488274	5.40677	5.82056e-77
ATP2B1	0.0263283	0.13629	5.17656	4.98422e-37
ATP2B4	0.153303	0.344402	2.24655	1.59103e-14
ATP2C1	0.0050158	0.0459283	9.15672	1.80306e-29
ATP5A1	93.0044	127.342	1.3692	3.49884e-14
ATP5B	94.0977	136.368	1.44922	5.46133e-29
ATP5C1	3.2738	5.01867	1.53298	3.41773e-07
ATP5D	2.0048	2.74811	1.37077	0.014574
ATP5E	0.0210459	0.15912	7.56061	0.00260143
ATP5F1	1.51084	2.63154	1.74178	5.23109e-08
ATP5H	5.58833	10.8679	1.94475	1.4958e-06
ATP5I	4.58054	8.33079	1.81873	4.39621e-05
ATP5J	1.4701	2.62394	1.78486	3.25274e-05
ATP5L	11.4083	16.0257	1.40474	0.0192799
ATP5O	4.38433	6.85012	1.56241	3.17484e-05
ATP5S	0.0322058	0.0494921	1.53674	0.0396184
ATP6	0.219159	0.487431	2.22409	7.82228e-05
ATP6AP1	0.105254	0.283019	2.68892	4.92906e-07
ATP6AP2	0.0705754	0.157042	2.22516	4.31136e-06
ATP6V0A1	0.204936	0.266139	1.29864	0.0545664
ATP6V0A2	0.000429395	0.00418597	9.74854	0.000761475
ATP6V0C	0.00101089	0.101743	100.647	6.69366e-11
ATP6V0D1	1.37027	1.23867	0.903967	0.0647135
ATP6V1A	1.38254	2.34026	1.69272	2.5642e-29
ATP6V1B2	3.61464	3.70476	1.02493	0.0246769
ATP6V1C1	0.115711	0.903474	7.80803	1.04218e-24
ATP6V1D	0.617671	0.673608	1.09056	0.00728349
ATP6V1E1	1.76566	2.57648	1.45921	1.12603e-11
ATP6V1F	3.67385	3.7516	1.02117	0.0146916
ATP6V1G1	0.418837	1.18857	2.83779	9.71208e-13
ATP6V1H	0.707376	0.681173	0.962958	0.062929
ATP9A	0.00478369	0.0218603	4.56976	1.92124e-22
ATPAF1	0.00510624	0.0407202	7.97459	1.44859e-10
ATPAF2	0.0219457	0.13866	6.31832	7.07911e-37
ATRIP	0.000399395	0.00573055	14.3481	0.000431693
ATRN	9.93949e-05	0.000685445	6.89618	3.05407e-05
ATRX	1e-05	0.00205788	205.788	2.50576e-05
ATXN1	0.000192739	0.00276004	14.3201	0.0103264
ATXN10	0.295468	0.55986	1.89482	4.13113e-09
ATXN2	0.000357038	0.00985587	27.6045	3.71437e-11
ATXN2L	0.128751	0.358362	2.78337	2.20861e-21
ATXN3	0.030097	0.0821803	2.73052	1.57436e-08
ATXN7L3B	1e-05	0.0218677	2186.77	3.59108e-06
AUH	0.000428917	0.0113846	26.5426	0.000112882
AUP1	0.0723621	0.168315	2.32601	2.38596e-06
AURKB	1e-05	0.00465928	465.928	0.000192423
AVL9	0.000136338	0.00920557	67.5204	4.78265e-07
AZGP1	0.39429	0.323324	0.820016	1.6256e-06
AZU1	0.152998	1.44051	9.41524	7.67264e-49
B2M	0.158724	0.783414	4.93571	1.92487e-11
B3GALT6	2.8758e-05	0.0587477	2042.83	3.24759e-05
B3GAT3	0.000153599	0.012308	80.1308	1.31548e-05
B3GNT1	0.000167611	0.0044335	26.451	0.00184689
B3GNT9	1e-05	0.00148489	148.489	0.000137676
B4GALT1	0.105931	0.137117	1.29439	0.0441248
B4GALT7	0.000400191	0.00658561	16.4562	9.31528e-12
BABAM1	0.00274608	0.0506835	18.4566	8.92906e-29
BAD	1e-05	0.00716856	716.856	9.56053e-05
BAG1	0.0804772	0.0753449	0.936226	2.92253e-06
BAG2	0.121564	0.507771	4.17698	1.61235e-29
BAG3	1.41072	1.42597	1.01081	0.0021002
BAG5	0.197426	0.31376	1.58925	7.63975e-06
BAG6	0.269648	0.480439	1.78173	3.7703e-07
BAIAP2	1.26303	0.91421	0.723824	6.03939e-12
BAIAP2L1	0.0319506	0.0473695	1.48258	0.0441422
BAK1	0.0474268	0.187394	3.95122	2.84315e-10
BANF1	3.00497	9.0873	3.02409	1.40534e-13
BASP1	0.321315	0.655319	2.03949	2.76569e-29
BAX	2.37938	4.39346	1.84647	7.13396e-23
BAZ1A	0.0012935	0.0207846	16.0684	1.17205e-16
BAZ1B	0.00863328	0.0997026	11.5486	2.19079e-90
BAZ2A	0.00032965	0.00258636	7.84577	3.65152e-06
BBOX1	0.0226277	0.00135356	0.0598187	3.90432e-15
BBS7	0.00497701	0.00492093	0.988733	0.066662
BCAM	0.46503	1.43326	3.08208	1.10015e-27
BCAP29	0.00137229	0.0207604	15.1283	5.39257e-05
BCAP31	1.05433	2.50279	2.37382	8.69447e-10
BCAR1	0.0041193	0.0168412	4.08838	1.41709e-18
BCAR3	1e-05	0.00109744	109.744	0.00027105
BCAS2	0.117296	0.535783	4.56779	3.34951e-36
BCAS3	0.000989013	0.00498886	5.04428	1.08561e-05
BCAT1	0.00656771	0.0424908	6.46966	6.65634e-06
BCAT2	0.0272497	0.249652	9.16165	3.76288e-29
BCCIP	0.0786411	0.533829	6.78817	1.11153e-43
BCHE	0.000519427	0.00419686	8.0798	5.46958e-05
BCKDHA	0.0493919	0.128059	2.59271	1.41349e-06
BCKDHB	0.0150941	0.0517394	3.42779	4.2122e-06
BCKDK	0.0125909	0.0476038	3.78082	1.13378e-12
BCL10	0.392779	0.452347	1.15166	3.89774e-05
BCL11B	0.000142134	0.00231227	16.2682	0.000945722
BCL2	4.56051e-05	0.00573532	125.76	1.0955e-11
BCL2L1	0.0487609	0.13802	2.83054	6.84157e-15
BCL2L11	1e-05	0.0104133	1041.33	0.000191541
BCL2L13	0.324439	0.78839	2.43001	6.5058e-11
BCL3	0.000715	0.0069503	9.72069	9.3901e-10
BCL7C	0.00694051	0.113516	16.3556	1.22117e-09
BCL9L	0.00849411	0.131914	15.53	1.40672e-24
BCLAF1	0.276489	0.829949	3.00174	6.15047e-37
BCMO1	1e-05	0.00587847	587.847	1.30686e-06
BCR	0.0145122	0.0407501	2.80799	1.07172e-08
BCS1L	0.108701	0.230682	2.12217	9.28361e-13
BDH1	0.244705	0.530251	2.1669	1.02666e-05
BDH2	0.366116	0.503427	1.37505	0.0121563
BECN1	0.00176465	0.0119701	6.78328	7.54009e-07
BET1	0.00125608	0.0956906	76.1818	6.81568e-13
BET1L	0.0306346	0.242524	7.91667	4.22445e-21
BFSP1	0.0765614	0.00951375	0.124263	4.22344e-29
BFSP2	1.23123	2.23546	1.81563	0.00311188
BGN	12.6231	23.2194	1.83944	5.5457e-09
BHLHE41	0.0987717	0.131446	1.3308	0.0223644
BICD2	0.156541	0.216555	1.38338	0.0567962
BID	0.163917	1.51482	9.24141	1.1303e-78
BIN1	0.00295271	0.0822546	27.8574	1.00415e-30
BIN2	0.00167334	0.0369087	22.0568	1.6037e-24
BIN3	0.0142657	0.0118614	0.831461	0.0165144
BIRC6	0.000957484	0.00771564	8.05824	4.62135e-22
BLMH	0.853414	1.38188	1.61924	2.12346e-10
BLOC1S1	0.0302038	0.203666	6.74306	6.55635e-16
BLOC1S2	0.018597	0.519619	27.941	3.32898e-14
BLOC1S3	0.00781561	0.154055	19.7111	1.26499e-34
BLOC1S4	1e-05	0.00733394	733.394	2.21892e-05
BLOC1S6	0.00911121	0.0859024	9.42821	2.18324e-06
BLVRA	6.24377	5.74333	0.91985	0.00141201
BLVRB	47.9336	54.1993	1.13072	0.0056492
BMP2K	0.00834895	0.0113535	1.35988	0.000207921
BMPR2	0.000941274	0.000872606	0.927048	0.0475464
BMS1	0.010407	0.0643343	6.18184	7.22088e-48
BNIP1	0.0140354	0.0635932	4.53091	7.65161e-06
BNIP2	0.000198089	0.01979	99.9045	7.86575e-11
BNIPL	0.455663	0.0497549	0.109192	2.29522e-88
BOD1	1e-05	0.00775258	775.258	0.00081255
BOK	6.63376e-05	0.00220133	33.1838	0.00326475
BOLA1	0.0124925	0.157867	12.6369	6.9664e-15
BOP1	0.01538	0.197061	12.8128	3.53094e-41
BPGM	0.372462	0.596063	1.60033	5.12241e-05
BPHL	0.0537511	0.308627	5.74177	6.82595e-19
BPI	0.0338015	0.455133	13.4649	9.23197e-34
BPIFB1	0.287047	0.200714	0.699237	0.000127249
BPIFB2	0.138268	0.0762622	0.551555	8.70526e-09
BPNT1	0.15209	0.450599	2.96271	7.25176e-17
BPTF	0.00062914	0.00346237	5.50334	1.30233e-11
BRAP	0.000415637	0.0138173	33.2437	3.59649e-11
BRAT1	0.000677898	0.0217617	32.1017	4.45831e-31
BRCC3	0.110336	0.180258	1.63371	4.42547e-09
BRD1	1e-05	0.000844703	84.4703	2.91808e-07
BRD2	0.00198404	0.0243578	12.2769	1.02341e-22
BRD3	0.0105053	0.116067	11.0484	1.58336e-24
BRD4	0.00208965	0.0413486	19.7874	5.37929e-29
BRD8	0.000703217	0.00807076	11.4769	3.13057e-07
BRE	0.0146931	0.0597981	4.06982	1.60603e-15
BRI3BP	0.0347752	0.205484	5.90891	1.24273e-33
BRIX1	0.0357543	0.311046	8.69955	1.05049e-39
BRK1	1.53904	1.94155	1.26154	0.0194506
BRMS1	1e-05	0.00358837	358.837	0.000580824
BROX	0.246935	0.378782	1.53394	0.0005271
BRPF1	1.57006e-05	0.00791458	504.093	2.0347e-05
BRPF3	0.00032672	0.000439025	1.34374	0.00409199
BSDC1	0.0194453	0.0264298	1.35919	3.36397e-05
BSG	0.668856	1.92892	2.88391	1.89426e-33
BST1	0.00475863	0.148133	31.1293	8.18119e-35
BST2	0.0203634	0.102542	5.0356	2.7364e-13
BTAF1	0.0103862	0.0483213	4.65244	3.09565e-40
BTBD11	0.0166502	0.00340765	0.204661	3.02822e-25
BTBD18	0.221375	0.0175756	0.0793931	1.41542e-08
BTBD7	7.58599e-05	0.000470106	6.19703	0.00224609
BTD	0.0115701	0.0442704	3.82627	5.91392e-05
BTF3	2.00566	2.83235	1.41218	0.013958
BTF3L4	0.483302	1.74058	3.60143	1.13227e-34
BTK	0.00011793	0.0012086	10.2485	0.000351953
BTN2A1	0.0162845	0.0533705	3.27739	9.25114e-07
BTN3A3	1e-05	0.0257394	2573.94	4.19297e-07
BUB3	0.480592	1.80419	3.7541	7.24393e-20
BUD31	0.238391	1.16539	4.88857	1.31847e-37
BYSL	0.0577137	0.249405	4.32142	3.18677e-29
BZW1	0.390574	0.405135	1.03728	0.00546328
BZW2	0.607938	1.10578	1.81891	3.99601e-08
C10orf118	0.0103396	0.00253513	0.245185	4.05103e-08
C10orf32	0.00173092	0.0243124	14.0459	1.05688e-06
C10orf35	0.00143704	0.0302049	21.0188	2.76566e-05
C10orf54	0.000694586	0.0123196	17.7365	2.40252e-16
C10orf68	1e-05	0.0201984	2019.84	0.00387154
C10orf76	0.00882656	0.0111518	1.26344	0.0565337
C11orf31	0.168544	1.74673	10.3637	1.77136e-46
C11orf54	0.00321194	0.027571	8.58389	1.46707e-06
C11orf58	0.187147	0.779959	4.16762	1.49111e-35
C11orf68	0.0752013	0.273279	3.63397	4.49192e-18
C11orf73	0.0439931	0.122907	2.79377	0.0441059
C11orf83	0.700155	1.6622	2.37404	1.37854e-06
C11orf84	1e-05	0.00391805	391.805	2.33534e-05
C12orf10	0.552616	0.925972	1.67562	5.12736e-13
C12orf23	0.000496561	0.129552	260.898	1.25553e-16
C12orf43	0.000129045	0.0106242	82.33	5.89133e-09
C12orf44	0.0284959	0.075112	2.63589	2.169e-17
C12orf5	0.337582	0.56923	1.6862	1.70118e-13
C12orf57	0.0323158	0.381908	11.818	8.80664e-19
C14orf1	0.0082307	0.206228	25.056	0.0463945
C14orf119	1e-05	0.0103424	1034.24	1.09891e-05
C14orf142	0.00184131	0.119036	64.6479	8.81207e-14
C14orf159	0.0875498	0.223995	2.55848	4.79624e-12
C14orf166	1.64355	3.49894	2.12889	2.22267e-34
C14orf169	0.00128694	0.019388	15.0652	1.00814e-06
C15orf48	0.460256	0.202067	0.439031	1.48114e-08
C15orf52	0.00205045	0.00161511	0.787685	0.0219264
C16orf13	0.0156747	0.0836222	5.33486	3.21731e-14
C16orf58	1e-05	0.0245777	2457.77	2.49297e-06
C16orf62	0.0164669	0.0982644	5.96738	3.86158e-07
C16orf80	0.0489102	0.252927	5.17126	1.09033e-27
C17orf104	4.65924e-05	0.000702966	15.0876	0.00125501
C17orf49	0.413579	1.87009	4.52173	8.00053e-40
C17orf58	1e-05	0.00574028	574.028	0.000557535
C17orf59	0.0133265	0.0375516	2.81781	0.000739252
C17orf62	0.00516166	0.154309	29.8953	7.1234e-14
C17orf75	0.0271113	0.167322	6.17167	2.98563e-37
C17orf85	0.00153748	0.0534596	34.7708	1.07664e-17
C18orf25	0.112716	0.101635	0.901685	0.00756507
C18orf8	0.00171057	0.0305039	17.8326	1.91298e-13
C19orf10	0.463387	2.05955	4.44456	4.52205e-31
C19orf12	0.0189578	0.0918135	4.84305	1.80645e-06
C19orf25	0.0185685	0.0750067	4.03946	1.25017e-15
C19orf33	1e-05	0.243315	24331.5	3.45835e-05
C19orf35	1e-05	0.00133267	133.267	0.000807493
C19orf43	0.0025558	0.137685	53.8716	1.02062e-06
C19orf52	0.000150701	0.0142928	94.8422	5.26689e-05
C19orf54	1e-05	0.00370206	370.206	3.55555e-06
C19orf59	1e-05	0.00388229	388.229	1.24563e-06
C19orf66	0.124714	0.269905	2.1642	3.66082e-17
C19orf70	0.0089851	0.0712388	7.92855	2.55758e-14
C1orf109	1e-05	0.00409307	409.307	0.00119685
C1orf116	0.606489	0.114135	0.18819	3.71787e-47
C1orf122	0.0112204	0.0421903	3.76013	0.00100459
C1orf123	0.803942	1.33653	1.66248	0.000431056
C1orf198	0.00109908	0.0379777	34.5542	8.12662e-08
C1orf27	0.0046885	0.019934	4.25168	6.29854e-08
C1orf35	0.0100212	0.0823444	8.21704	1.3207e-31
C1orf50	0.000335764	0.00785057	23.3812	0.000461784
C1orf85	0.0451936	0.0567493	1.25569	0.0020711
C1orf95	0.00466051	0.0453462	9.72988	0.000612358
C1QA	0.0143988	0.0155634	1.08088	0.0086492
C1QB	0.899923	1.89904	2.11023	7.75924e-08
C1QBP	12.9192	26.4166	2.04475	4.78754e-34
C1QC	0.986527	1.1617	1.17757	0.0228928
C1QTNF5	1e-05	0.112565	11256.5	4.82902e-05
C1R	0.172673	0.296112	1.71487	1.93795e-08
C1RL	1e-05	0.00428907	428.907	1.32231e-06
C1S	0.419202	0.819196	1.95418	3.21731e-14
C2	0.0230842	0.0914913	3.96338	8.46524e-10
C20orf27	1e-05	0.0712513	7125.13	4.3591e-10
C21orf33	0.87141	1.12148	1.28698	1.84903e-06
C2CD2L	1e-05	0.0379167	3791.67	0.00355595
C2CD5	0.00099449	0.0135626	13.6377	5.42232e-15
C2orf43	0.00131994	0.0128169	9.71028	1.21588e-11
C2orf47	0.0040793	0.0335172	8.2164	2.4795e-12
C2orf49	0.0151861	0.0122026	0.80354	0.000604749
C2orf54	3.21754	0.519815	0.161557	1.92653e-61
C2orf69	0.000231847	0.00545644	23.5346	2.41498e-06
C2orf76	0.00887561	0.0131475	1.48131	0.0275124
C3	26.2466	30.2602	1.15292	3.88181e-05
C3orf37	0.0102985	0.130216	12.6442	3.51935e-45
C3orf58	0.00223092	0.0427452	19.1603	1.74566e-13
C4A	0.601548	0.978559	1.62673	4.36201e-06
C4BPA	3.57511	4.27228	1.19501	2.2422e-05
C4orf27	0.0313855	0.220826	7.03593	5.78113e-25
C4orf3	1e-05	0.0102513	1025.13	2.63757e-05
C5	0.0837774	0.192269	2.29501	2.40063e-06
C5AR1	0.000687994	0.100764	146.46	3.01848e-08
C5orf22	1e-05	0.0020464	204.64	0.000386915
C5orf51	0.0171575	0.0919786	5.36083	3.8814e-09
C6	0.0907677	0.149829	1.65069	2.02318e-07
C6orf132	0.154206	0.0364784	0.236555	6.1441e-57
C6orf163	0.00114685	0.0550814	48.0286	1.81101e-13
C6orf203	0.0158141	0.0890471	5.63087	5.51118e-11
C6orf211	0.022433	0.146706	6.53972	1.30666e-36
C6orf223	0.0263336	0.150935	5.73167	3.60967e-21
C6orf47	0.0145652	0.0120663	0.828429	0.0314178
C6orf70	0.000344618	0.002979	8.64437	1.54731e-10
C6orf89	1e-05	0.000893538	89.3538	0.00245022
C7	0.0728911	0.1251	1.71626	2.29953e-07
C7orf26	0.0350277	0.0912995	2.6065	3.84116e-08
C7orf50	0.120871	0.418932	3.46593	1.60955e-24
C8A	0.0585962	0.133799	2.28342	4.69615e-11
C8B	0.36985	0.636377	1.72063	1.64841e-12
C8G	0.494191	0.920974	1.8636	6.46516e-05
C8orf33	1e-05	0.0281297	2812.97	0.00118882
C8orf82	0.00657111	0.0539325	8.20751	1.33103e-09
C9	1.7559	2.63009	1.49785	5.34508e-12
C9orf114	0.0046372	0.0154583	3.33355	4.59899e-05
C9orf142	0.572295	1.04977	1.83432	1.26387e-09
C9orf41	0.000897389	0.00301271	3.3572	0.0343529
C9orf57	1e-05	0.0431413	4314.13	0.000184559
C9orf64	0.00753019	0.107004	14.21	1.40295e-23
C9orf78	0.000544586	0.0450621	82.7456	3.30916e-10
C9orf89	0.000197866	0.0211806	107.045	1.44067e-09
CA1	85.9491	100.104	1.16469	0.0277351
CA12	0.140407	0.22416	1.59651	0.0491588
CA2	9.16502	9.64436	1.0523	0.059283
CA3	0.00280073	0.00152585	0.544803	0.0269586
CA9	1e-05	0.00998831	998.831	0.000196677
CAB39	0.849805	1.15173	1.35529	0.000107057
CAB39L	0.863303	0.819458	0.949213	0.049777
CACNA1E	1e-05	0.00448871	448.871	9.40752e-08
CACNA2D1	0.00223443	0.0367154	16.4317	1.10943e-21
CACNB3	0.000316274	0.0597609	188.953	2.22025e-13
CACNG6	0.0396169	0.104119	2.62815	4.85452e-07
CACTIN	1e-05	0.00647839	647.839	3.1563e-07
CACUL1	0.000124936	0.00630021	50.4274	2.36826e-08
CACYBP	0.510974	1.46224	2.86167	8.17276e-23
CAD	0.222039	0.766895	3.45387	1.12707e-106
CADM1	0.0192934	0.046265	2.39798	0.000127882
CADM4	0.00290178	0.00643803	2.21865	0.00283979
CALB2	0.00697869	0.2154	30.8654	0.000127935
CALCOCO1	0.00662968	0.00713695	1.07651	0.0386867
CALD1	4.41547	9.48322	2.14773	3.79421e-21
CALHM2	1e-05	0.00269157	269.157	0.000794869
CALML3	190.585	115.438	0.605703	6.87668e-24
CALML5	13.4292	37.2636	2.77481	0.05333
CALR	17.9383	45.2754	2.52395	2.52767e-63
CALU	0.398048	2.49252	6.26185	1.89868e-65
CAMK1	0.00515175	0.0429742	8.34166	1.86764e-24
CAMK1D	0.027329	0.0288493	1.05563	0.000187208
CAMK2D	0.518177	0.54756	1.0567	0.0433285
CAMK2G	0.113971	0.242408	2.12693	7.9652e-14
CAMLG	1e-05	0.000615487	61.5487	0.000566354
CAMP	0.213773	1.16188	5.43514	9.74638e-24
CAMSAP2	1e-05	0.00271856	271.856	9.96808e-05
CAMSAP3	0.0107852	0.020963	1.94367	0.00807393
CAND1	1.8447	3.35978	1.82131	2.12644e-60
CAND2	0.000522293	0.0042496	8.13642	1.1863e-06
CANT1	0.0178767	0.0138219	0.77318	0.00478216
CANX	8.72535	17.8737	2.04847	6.09309e-61
CAP1	13.5328	20.7949	1.53663	9.96519e-24
CAP2	0.00922608	0.0397296	4.30623	3.57189e-06
CAPG	17.9088	22.1083	1.2345	0.000399411
CAPN1	25.4949	18.0067	0.706286	2.01852e-16
CAPN2	1.16493	1.53659	1.31904	3.73852e-08
CAPN6	1e-05	0.000516186	51.6186	0.00168672
CAPN7	0.0137466	0.0103066	0.749758	0.009121
CAPNS1	4.41347	4.44971	1.00821	0.0173858
CAPNS2	3.50295	2.74745	0.784326	2.71927e-11
CAPRIN1	0.500821	0.948539	1.89397	1.64221e-09
CAPZA1	28.9485	43.7898	1.51268	1.84912e-23
CAPZA2	10.7385	16.5236	1.53872	3.35101e-24
CAPZB	7.25537	8.80154	1.21311	0.000925927
CARD10	1e-05	0.00530481	530.481	0.00560315
CARD17	0.000261561	0.0497362	190.152	2.84016e-05
CARD6	0.000418153	0.00115945	2.77279	0.000304612
CARD8	0.00101898	0.0531679	52.1775	5.04031e-33
CARD9	1e-05	0.0570743	5707.43	1.04142e-21
CARHSP1	8.42427	9.28475	1.10214	0.0243147
CARKD	0.0224586	0.0470983	2.09711	0.000198973
CARM1	0.312235	0.425204	1.36181	0.000182725
CARS	0.549839	1.02617	1.86631	1.45862e-29
CARS2	0.00173277	0.0209754	12.1051	1.42332e-06
CASC3	1e-05	0.00382449	382.449	0.000100805
CASC4	0.00128688	0.0247917	19.265	5.40009e-08
CASK	0.0718004	0.293969	4.09425	4.02531e-28
CASKIN2	1e-05	0.00174326	174.326	0.000838556
CASP1	0.253019	0.65763	2.59914	2.03124e-16
CASP10	0.0401145	0.126159	3.14498	1.78005e-06
CASP14	0.0299793	0.491407	16.3916	4.03028e-07
CASP2	1e-05	0.00302085	302.085	0.00167534
CASP3	0.048733	0.122461	2.51289	2.11423e-14
CASP4	0.00113847	0.00838561	7.36568	0.000148914
CASP6	0.0083243	0.160022	19.2234	1.09997e-23
CASP7	0.0119115	0.105993	8.89839	3.35814e-19
CASP8	0.0359941	0.161208	4.47873	9.13836e-19
CASP8AP2	1e-05	0.0050982	509.82	1.14142e-09
CAST	11.0185	7.35579	0.667585	2.79271e-18
CASZ1	0.00139347	0.00399547	2.86728	0.000274598
CAT	5.71801	8.99108	1.57241	1.05003e-27
CAV1	0.840291	1.80795	2.15158	1.493e-09
CAV2	1e-05	0.015015	1501.5	5.28849e-06
CBFB	0.456241	1.20205	2.63467	3.48621e-10
CBL	0.000357675	0.0172946	48.3527	3.19632e-17
CBLB	1e-05	0.00151703	151.703	4.67641e-05
CBLC	0.00124793	0.00553275	4.43355	0.00459414
CBLL1	1e-05	0.00899161	899.161	1.24773e-06
CBR1	71.7133	117.89	1.6439	3.52469e-09
CBR3	25.7139	34.8651	1.35589	0.00398926
CBR4	0.353094	0.850128	2.40765	0.0199195
CBS	1e-05	0.00532748	532.748	0.0052427
CBX1	0.209593	2.87233	13.7043	5.93591e-35
CBX3	1.57355	6.61614	4.20458	1.17102e-16
CBX5	0.0570388	0.263019	4.61124	1.38076e-05
CBX6	1e-05	0.00239801	239.801	9.14719e-05
CC2D1A	0.233865	0.346558	1.48188	0.00865526
CC2D1B	0.0110361	0.0445371	4.03559	0.000607054
CCAR1	0.0367553	0.428023	11.6452	1.38121e-52
CCBL2	0.0995247	0.152532	1.53261	0.000177044
CCDC101	1e-05	0.0063304	633.04	6.62337e-05
CCDC115	0.0625645	0.136794	2.18644	5.03765e-05
CCDC12	0.0590126	0.274162	4.64582	3.08691e-25
CCDC124	0.906898	1.19861	1.32166	0.0109735
CCDC126	0.00110691	0.00292881	2.64593	0.00488884
CCDC132	0.0158724	0.0738235	4.65105	1.90803e-11
CCDC134	0.00185035	0.0239548	12.9461	1.81305e-09
CCDC137	0.000179395	0.0256425	142.939	1.21846e-05
CCDC168	5.97452e-05	0.000312691	5.23374	0.000324178
CCDC22	0.143939	0.421005	2.92488	1.75357e-25
CCDC25	0.0171923	0.0473479	2.75402	0.0032697
CCDC39	1e-05	0.00720987	720.987	9.70915e-05
CCDC43	0.0195583	0.0893637	4.5691	0.000829644
CCDC47	0.317743	0.76236	2.3993	1.18227e-19
CCDC50	0.00195261	0.0800647	41.0039	7.00262e-39
CCDC51	8.22611e-05	0.0161186	195.944	1.14601e-05
CCDC53	0.00679561	0.0519766	7.64856	3.25006e-12
CCDC58	0.0816881	0.46982	5.75138	4.25475e-19
CCDC6	0.961202	0.86522	0.900144	1.1298e-05
CCDC64B	1.6957	0.283346	0.167097	2.52066e-66
CCDC71L	1e-05	0.00749735	749.735	6.82432e-05
CCDC80	0.000129713	0.0334531	257.9	1.32992e-05
CCDC83	0.00487605	0.0111412	2.28488	1.73292e-06
CCDC86	1e-05	0.015687	1568.7	5.39106e-06
CCDC88A	0.000144968	0.00117799	8.12583	0.00505742
CCDC88B	0.000107866	0.0225769	209.305	2.40144e-29
CCDC88C	4.33439e-05	0.00299144	69.0163	3.91471e-08
CCDC9	0.00782022	0.0371086	4.74521	3.40452e-08
CCDC90B	0.00246758	0.00949428	3.84761	2.15641e-05
CCDC93	0.00541	0.023163	4.28151	1.52246e-15
CCDC94	0.074293	0.0780358	1.05038	3.48553e-08
CCL16	0.000501975	0.0028086	5.59511	0.0238406
CCL19	4.11783e-05	0.0249384	605.619	2.02169e-06
CCM2	1e-05	0.00574549	574.549	3.74787e-06
CCNB1	1e-05	0.00280125	280.125	0.000281458
CCNH	0.0209955	0.0988329	4.70734	5.57188e-20
CCNK	0.00609873	0.0664281	10.8921	1.41058e-20
CCNL1	1e-05	0.00421451	421.451	6.66356e-05
CCNT1	1e-05	0.00130934	130.934	0.000566216
CCNY	0.0318106	0.0671449	2.11077	0.00312665
CCNYL1	0.00114347	0.00585004	5.11604	0.0470841
CCRN4L	1e-05	0.00073803	73.803	0.0024114
CCS	0.401255	0.838706	2.09021	0.00177097
CCT2	5.84909	8.86834	1.51619	2.92879e-23
CCT3	7.53524	10.373	1.3766	3.20516e-18
CCT4	5.64127	7.49283	1.32822	1.78451e-09
CCT5	2.5735	3.92403	1.52479	1.10097e-20
CCT6A	8.09798	10.0871	1.24563	5.08173e-07
CCT7	3.52031	5.13143	1.45766	6.57986e-21
CCT8	11.1312	13.0018	1.16806	0.00115497
CD109	0.267226	0.367056	1.37357	0.000586432
CD14	0.0927779	0.509369	5.49019	6.20125e-43
CD151	0.00906029	0.0474821	5.24068	2.36354e-05
CD163	0.00163169	0.0372042	22.801	9.5683e-47
CD19	1e-05	0.00104311	104.311	6.51704e-05
CD248	1e-05	0.00834746	834.746	3.53193e-07
CD27	0.000121115	0.0394088	325.384	7.20269e-23
CD276	0.000804554	0.00768962	9.55761	4.72537e-05
CD2AP	0.202373	0.324309	1.60253	1.23362e-15
CD2BP2	0.00377379	0.0767858	20.3471	4.15294e-17
CD300A	1e-05	0.00962769	962.769	2.76735e-09
CD34	0.00135264	0.0225433	16.6661	0.000123988
CD36	0.018168	0.044248	2.43549	0.000417291
CD38	0.000109586	0.0340831	311.017	3.21001e-12
CD3EAP	0.000905796	0.00220146	2.43042	0.00380403
CD44	4.37257	7.38548	1.68905	2.26108e-09
CD47	0.793987	0.851391	1.0723	0.0106208
CD48	0.00153347	0.0182143	11.8778	7.02379e-10
CD53	1e-05	0.00157636	157.636	0.00169107
CD55	0.0168307	0.0631239	3.75052	0.00391856
CD59	0.00344717	0.0328958	9.54285	0.012128
CD5L	0.00358306	0.010566	2.94888	0.0123177
CD63	0.00111252	0.0245893	22.1024	0.000162208
CD74	1.72716	6.64805	3.84912	1.63267e-31
CD81	0.0193981	0.197441	10.1784	4.55228e-16
CD82	0.370868	0.485227	1.30836	0.062873
CD84	1e-05	0.000808581	80.8581	0.00238653
CD8A	0.00638519	0.0693864	10.8668	5.31861e-10
CD9	3.14398	2.51431	0.799721	0.000802849
CD97	0.00390799	0.0963983	24.667	1.34495e-59
CD99L2	0.00429427	0.0220378	5.13191	4.41148e-07
CDAN1	1e-05	0.00313381	313.381	0.000101618
CDC123	1e-05	0.00866572	866.572	1.5659e-08
CDC16	0.0011201	0.0209933	18.7424	5.41251e-08
CDC23	0.0157068	0.0428918	2.73078	3.37635e-10
CDC26	0.0292319	0.201532	6.89424	2.3463e-13
CDC27	1e-05	0.0247021	2470.21	5.72182e-09
CDC34	1e-05	0.00601481	601.481	0.000282676
CDC37	3.72451	4.85834	1.30442	4.90197e-05
CDC40	0.0107151	0.0587381	5.48183	4.39569e-10
CDC42	5.962	10.3235	1.73155	1.0935e-11
CDC42BPA	0.000219172	0.00206248	9.41032	9.45716e-05
CDC42BPB	0.202315	0.263668	1.30325	0.000263759
CDC42BPG	0.0369144	0.0428718	1.16138	0.000807526
CDC42EP1	0.00297051	0.0320469	10.7884	1.39165e-11
CDC42EP4	0.032821	0.208943	6.36614	7.6462e-36
CDC42EP5	0.00180003	0.0335377	18.6317	4.38001e-09
CDC5L	0.230357	0.734927	3.19038	1.349e-40
CDC73	0.0497673	0.239727	4.81697	6.85042e-44
CDCP1	0.276031	0.0242826	0.0879706	9.17241e-06
CDH1	7.92438	5.9211	0.747201	7.10452e-19
CDH11	1e-05	0.0222964	2229.64	4.69394e-16
CDH13	0.201259	0.465199	2.31145	2.12624e-08
CDH26	1e-05	0.00259186	259.186	9.23115e-05
CDH3	0.315896	0.42205	1.33604	3.83838e-45
CDH5	0.0356868	0.0840461	2.35511	1.58406e-19
CDH6	1e-05	0.000725551	72.5551	0.0036144
CDIPT	0.396918	1.49821	3.77461	1.64869e-27
CDK1	0.0770868	2.56251	33.2419	9.97158e-57
CDK12	0.000840223	0.0145276	17.2902	8.84224e-19
CDK18	1e-05	0.00657756	657.756	0.000598743
CDK2	0.00307866	0.0577026	18.7428	1.28448e-24
CDK2AP1	0.0119743	0.0461982	3.8581	3.97675e-11
CDK4	0.00347156	0.197947	57.0197	3.5502e-44
CDK5	0.040512	0.197441	4.87365	3.96237e-21
CDK5RAP3	0.995584	1.40504	1.41127	0.000148914
CDK6	0.00189296	0.0655497	34.6281	1.93473e-15
CDK7	0.0102693	0.0488944	4.76122	6.98528e-10
CDK9	0.00761283	0.0652308	8.56853	2.16844e-27
CDKAL1	0.00267455	0.0258028	9.64751	4.53085e-07
CDKL1	0.000305127	0.00570956	18.712	9.72028e-09
CDKN1B	0.00403019	0.032219	7.9944	3.40616e-08
CDKN2A	0.0664278	0.293173	4.41341	0.00161886
CDKN2AIP	0.0369635	0.0886646	2.39871	3.19833e-17
CDKN2AIPNL	1e-05	0.0206501	2065.01	1.31857e-06
CDKN2C	1e-05	0.00831144	831.144	0.000396709
CDS2	0.120748	0.323112	2.67593	7.98494e-22
CDSN	0.0158618	0.0215685	1.35978	0.0202855
CDV3	0.635445	1.68393	2.65001	3.51092e-27
CDYL	1e-05	0.00229653	229.653	0.00358014
CEACAM5	1.16153	0.420963	0.362423	4.47335e-37
CEACAM6	0.643562	0.623444	0.968738	0.000448013
CEACAM8	0.029679	0.205124	6.91142	2.65408e-31
CEBPD	1e-05	0.00598309	598.309	2.17162e-05
CEBPZ	0.0151165	0.103908	6.87386	4.93023e-45
CECR1	1e-05	0.0278953	2789.53	5.46121e-06
CECR5	0.325896	0.83506	2.56235	2.70975e-25
CEL	0.000162834	0.00403602	24.786	3.71127e-05
CELF1	0.0104498	0.065211	6.2404	9.5309e-16
CELF2	0.000161561	0.021255	131.561	4.7109e-07
CELSR1	0.000341879	0.00612625	17.9194	1.03978e-20
CELSR2	0.00910217	0.0207092	2.2752	9.8849e-06
CENPB	0.0029285	0.0491863	16.7957	1.33879e-23
CENPC1	0.000412803	0.00523941	12.6923	2.60075e-09
CENPJ	0.000215382	0.0375867	174.512	6.71459e-08
CENPV	0.000626178	0.0124546	19.8898	0.000902592
CEP104	4.78025e-05	0.00121542	25.4259	3.05248e-06
CEP170	0.000149459	0.00622193	41.6298	1.78903e-07
CEP170B	0.0750165	0.0230583	0.307377	0.000580195
CEP250	0.000562389	0.00444739	7.90805	8.46561e-05
CEP290	0.00116987	0.00239053	2.04341	0.0105926
CEP44	1e-05	0.00594839	594.839	4.78014e-05
CEP97	0.000216306	0.00187883	8.68601	0.00493846
CEPT1	0.142598	0.305978	2.14574	2.23113e-05
CERCAM	1e-05	0.0151785	1517.85	2.8608e-06
CERS2	0.011613	0.13983	12.0408	3.18838e-22
CERS3	0.222206	0.130658	0.588005	9.62028e-10
CES1	2.90995	9.96988	3.42613	5.90041e-06
CES2	4.91382	1.35406	0.275562	9.33221e-42
CETN2	0.0494312	0.213875	4.32671	1.92103e-19
CFB	0.482296	0.513775	1.06527	0.000918956
CFD	0.0596771	0.0799193	1.3392	0.0500247
CFDP1	0.0109838	0.120508	10.9715	1.2114e-18
CFH	0.36531	0.606606	1.66052	0.0037011
CFI	0.112227	0.181677	1.61883	4.52906e-07
CFL1	142.927	312.224	2.18449	3.76818e-60
CFL2	1.05249	4.05884	3.8564	0.000308944
CGGBP1	0.0062078	0.033264	5.35843	2.11063e-07
CGN	0.0180124	0.00799006	0.443586	4.20381e-13
CHAF1A	1e-05	0.00981689	981.689	4.25527e-06
CHAF1B	1e-05	0.00526593	526.593	2.2577e-05
CHAMP1	0.000327038	0.0319252	97.6193	8.7473e-39
CHCHD1	0.00768354	0.0780582	10.1591	6.83031e-08
CHCHD3	0.545405	0.973432	1.78479	1.83426e-12
CHCHD4	0.00056914	0.0141291	24.8253	0.000480059
CHCHD5	0.00361061	0.0408007	11.3003	0.00024427
CHCHD6	0.00368025	0.0311161	8.45489	2.22698e-06
CHD2	1e-05	0.00345871	345.871	2.25765e-10
CHD3	1e-05	0.00666854	666.854	1.78382e-06
CHD4	0.244694	0.364332	1.48893	1.36047e-32
CHDH	1e-05	0.0242175	2421.75	4.71162e-05
CHERP	0.0518023	0.27608	5.32949	3.34831e-57
CHI3L1	0.000762834	0.0153892	20.1737	5.93251e-05
CHID1	0.337044	1.1685	3.46689	1.07563e-21
CHIT1	1e-05	0.00165788	165.788	0.000809831
CHKB	0.00347175	0.0168354	4.84926	1.08053e-05
CHL1	0.00171408	0.00595881	3.4764	0.000664042
CHM	0.00342984	0.0595631	17.3661	3.79054e-09
CHMP1A	0.00107038	0.0392027	36.6249	3.88245e-06
CHMP1B	0.000151051	0.0176879	117.099	3.26509e-05
CHMP2A	1.91808	2.0607	1.07435	0.065872
CHMP4A	1.05615	1.82872	1.73149	1.45944e-14
CHMP4B	0.515732	0.444214	0.861327	0.00128742
CHMP4C	0.0690791	0.0433466	0.627492	6.61412e-16
CHMP5	0.00239169	0.0515392	21.5493	8.33143e-05
CHMP6	0.18612	0.232083	1.24695	0.0187388
CHMP7	0.015987	0.0877057	5.48605	9.70456e-14
CHORDC1	0.00738898	0.090894	12.3013	6.68166e-15
CHP1	1.36655	2.66261	1.94841	4.88529e-09
CHPF	1e-05	0.00466051	466.051	2.59734e-06
CHPF2	0.000356783	0.000244936	0.686513	0.0032676
CHRAC1	0.00782191	0.130582	16.6944	2.75281e-21
CHST11	0.0131003	0.0249397	1.90374	0.0281076
CHST14	0.000898344	0.0256733	28.5785	1.89435e-09
CHTF18	1e-05	0.0134789	1347.89	1.71394e-15
CHTOP	0.0254713	0.337177	13.2375	2.63617e-30
CHUK	0.000827357	0.00832714	10.0648	8.4394e-08
CHURC1	0.0425197	0.0556522	1.30886	0.0290351
CIAO1	1e-05	0.0101062	1010.62	2.89798e-10
CIAPIN1	0.275593	0.319755	1.16024	0.0463296
CIB1	0.0167903	0.0814285	4.84973	1.22212e-10
CIC	1e-05	0.123077	12307.7	8.0911e-05
CILP	0.0190169	0.06568	3.45377	0.0494457
CIRBP	5.10822	12.673	2.48091	3.34485e-47
CIRH1A	0.00161898	0.0706095	43.6136	3.4941e-24
CISD1	0.77376	1.34419	1.73722	1.4427e-07
CISD2	0.28686	2.09803	7.31379	6.14377e-49
CIT	1e-05	0.00211104	211.104	0.000591206
CIZ1	0.000220669	0.00305392	13.8394	4.69978e-12
CKAP2	0.00060551	0.00355691	5.87424	0.0126899
CKAP4	9.7167	12.3338	1.26934	7.82932e-05
CKAP5	0.0746215	0.220881	2.96002	1.88985e-29
CKB	31.662	33.3401	1.053	0.037668
CLASP1	0.0444762	0.149337	3.35768	3.54816e-25
CLASP2	0.00644143	0.0321586	4.99247	1.88085e-19
CLC	0.156919	2.7778	17.7022	1.74947e-22
CLCA2	0.342861	0.419037	1.22218	0.00254717
CLCA4	14.4879	2.53243	0.174797	3.52962e-46
CLCC1	0.00033793	0.00228364	6.75774	5.97937e-06
CLCN7	0.000293057	0.0033193	11.3265	5.38053e-06
CLDN1	0.0731195	0.34071	4.65963	4.35301e-22
CLDN12	1e-05	0.00117805	117.805	0.00166199
CLDN7	0.101378	0.151428	1.49369	0.0635456
CLDND1	0.0226063	0.044837	1.98338	0.00713278
CLEC11A	1e-05	0.0386031	3860.31	2.62426e-06
CLEC16A	0.000103917	0.00183767	17.684	0.000793169
CLEC2B	1e-05	0.00350949	350.949	0.000188932
CLEC3B	0.981311	1.46756	1.49551	0.00130424
CLIC1	31.0557	36.0729	1.16156	0.00155115
CLIC2	0.0424494	0.43591	10.2689	8.2279e-58
CLIC3	6.79607	1.40232	0.206342	5.16673e-44
CLIC4	0.78972	3.03282	3.84037	9.19932e-58
CLIC6	0.00110264	0.0348664	31.6208	4.69903e-12
CLINT1	0.497516	0.567376	1.14042	0.0621774
CLIP1	0.289528	0.2336	0.80683	6.56459e-09
CLIP2	0.00180054	0.0408958	22.7131	2.10936e-42
CLK2	1e-05	0.00113737	113.737	0.00168145
CLK3	0.00109283	0.042951	39.3024	1.33325e-34
CLMN	0.000106146	0.000781504	7.36251	0.0173871
CLN3	1e-05	0.00770907	770.907	1.23002e-12
CLN5	3.28981e-05	0.0327107	994.304	4.55231e-06
CLN6	0.000741115	0.0172468	23.2714	9.28279e-08
CLNS1A	4.79563	10.5758	2.20531	6.84179e-13
CLP1	1e-05	0.00106843	106.843	0.000399924
CLPB	0.0276234	0.107169	3.87965	4.7269e-24
CLPP	0.351825	1.17345	3.33532	2.37855e-27
CLPTM1	0.0401126	0.148379	3.69906	5.71277e-07
CLPTM1L	0.00558239	0.120372	21.5629	8.7568e-64
CLPX	0.049142	0.124101	2.52536	5.94399e-10
CLSTN1	0.00272615	0.0479258	17.58	2.08496e-19
CLTA	0.240592	1.26611	5.26248	6.83742e-74
CLTB	0.248942	0.146955	0.590318	0.000295029
CLTC	7.14653	9.65966	1.35166	2.16637e-19
CLU	19.9081	27.9545	1.40418	1.11003e-07
CLUH	0.297837	0.365947	1.22868	0.0012504
CLYBL	0.0172354	0.0479832	2.78399	3.4905e-06
CMA1	0.147165	0.389435	2.64625	0.00368968
CMAS	0.557905	0.482051	0.864037	0.00515483
CMBL	0.00749433	0.117942	15.7375	2.45119e-26
CMC1	1e-05	0.043006	4300.6	2.24627e-05
CMIP	0.0178176	0.0483642	2.71441	1.51898e-05
CMPK1	9.67489	7.55109	0.780483	3.29043e-09
CMPK2	0.0192273	0.197014	10.2466	2.6715e-40
CMSS1	1e-05	0.0169664	1696.64	9.0511e-07
CMTM6	0.00169299	0.0331308	19.5694	1.28094e-07
CNDP2	6.81285	11.0703	1.62491	2.30644e-33
CNEP1R1	0.000697452	0.00374831	5.37428	0.0127905
CNIH4	0.0217048	0.294693	13.5773	3.96259e-16
CNKSR1	0.0204148	0.0300692	1.47291	0.0618308
CNN1	10.111	13.1374	1.29932	0.0210987
CNN2	0.746295	2.55252	3.42026	5.23027e-25
CNN3	1.74052	1.78877	1.02772	0.00166508
CNNM3	4.94586e-05	0.00533909	107.951	1.23606e-12
CNNM4	0.000172293	0.00285163	16.5511	6.33311e-06
CNOT1	0.118509	0.288286	2.43261	1.00215e-33
CNOT10	0.00920863	0.034519	3.74855	1.29085e-18
CNOT11	0.0156116	0.0487081	3.12	2.01424e-17
CNOT2	0.0234746	0.103113	4.39252	1.42426e-14
CNOT3	0.072869	0.266959	3.66355	2.43197e-25
CNOT4	7.17197e-05	0.00503771	70.2416	2.44624e-06
CNOT6L	0.000675191	0.00423333	6.26982	4.50484e-05
CNOT7	0.0101116	0.162684	16.0889	2.16132e-11
CNP	0.524651	0.573839	1.09375	0.0481171
CNPY2	0.876222	1.98804	2.26888	2.31739e-09
CNPY3	0.00576471	0.0676043	11.7273	6.49709e-27
CNPY4	0.0493207	0.375127	7.60588	1.987e-55
CNRIP1	0.0136889	0.11069	8.0861	1.68502e-09
CNST	6.21975e-05	0.00108888	17.5068	0.00696727
CNTN1	0.000173885	0.0168079	96.6606	5.30993e-12
CNTNAP1	1e-05	0.00171127	171.127	2.33511e-05
COA3	0.533213	1.09617	2.05578	1.41374e-13
COA6	0.0324667	0.119685	3.6864	0.00328367
COASY	2.01696	1.2098	0.599812	4.71162e-05
COBLL1	0.0498518	0.029103	0.58379	1.44693e-11
COG1	0.0392771	0.0795031	2.02416	5.79812e-14
COG2	0.00336255	0.0273462	8.13259	2.14453e-19
COG3	0.0153695	0.0593503	3.86158	8.64219e-09
COG4	0.0158033	0.0569066	3.60093	7.319e-16
COG5	0.0112828	0.039857	3.53253	6.59158e-09
COG6	0.0209493	0.0478122	2.28228	0.000120871
COG7	0.142276	0.324781	2.28276	9.26698e-10
COG8	0.0336333	0.0550148	1.63572	1.70125e-08
COIL	0.0322436	0.390198	12.1016	2.4341e-29
COL10A1	1e-05	0.12257	12257	0.000150429
COL11A1	0.000861369	0.0024796	2.87867	0.000176835
COL12A1	0.682744	2.66741	3.9069	1.08266e-55
COL14A1	4.22085	5.56852	1.31929	0.00410328
COL15A1	0.445078	0.993535	2.23227	3.65465e-16
COL16A1	1e-05	0.00120269	120.269	0.0054431
COL17A1	0.108566	0.314177	2.89388	0.019853
COL18A1	0.332426	0.761696	2.29132	9.15867e-25
COL1A1	52.8585	55.8723	1.05702	0.0290228
COL1A2	18.1148	23.5466	1.29985	0.00783144
COL21A1	0.0404536	0.0222722	0.550562	2.93903e-06
COL27A1	0.00698124	0.0154059	2.20676	0.04577
COL28A1	0.00287739	0.00213936	0.743509	0.00648542
COL2A1	0.00382439	0.0589926	15.4253	0.00073826
COL3A1	0.187203	0.247488	1.32203	0.0232607
COL4A1	0.154057	0.521217	3.38328	4.10652e-05
COL4A2	0.0482946	0.275574	5.70611	3.11848e-14
COL4A3BP	0.266661	0.297106	1.11417	0.066495
COL4A6	6.44268e-05	0.00275015	42.6864	0.000401856
COL5A1	0.00102822	0.0494936	48.1354	8.65625e-24
COL5A2	0.0019551	0.0734661	37.5767	1.29182e-17
COL5A3	0.000319841	0.00109917	3.43663	8.65234e-05
COL6A1	56.8933	71.9746	1.26508	2.69577e-05
COL6A2	74.9868	95.3148	1.27109	6.87058e-07
COL6A3	77.7379	107.52	1.38311	2.64223e-14
COL6A5	0.377637	0.27724	0.734144	2.70973e-19
COL6A6	0.0605305	0.0367196	0.606629	1.06328e-06
COL7A1	1.1069	1.44877	1.30885	0.0046509
COL8A1	0.0225385	0.167581	7.43532	4.75186e-18
COL8A2	5.32484e-05	0.00165178	31.0203	0.000322803
COLGALT1	0.170202	0.862872	5.06968	2.69814e-45
COMMD1	0.00174933	0.0112013	6.40321	5.79517e-06
COMMD10	0.0238864	0.146531	6.13449	3.39079e-14
COMMD2	0.229888	0.525357	2.28528	1.37807e-05
COMMD3	0.344963	0.751598	2.17878	1.03514e-07
COMMD4	0.191953	0.259238	1.35053	0.000182391
COMMD5	0.0295922	0.126047	4.25945	6.64937e-11
COMMD6	0.0153958	0.0551779	3.58396	0.000987029
COMMD7	0.00010965	0.0218826	199.568	7.46841e-09
COMMD8	0.313568	0.474637	1.51366	1.25722e-05
COMMD9	0.0383922	0.157935	4.11372	8.17287e-12
COMP	0.000197197	0.0169656	86.0335	2.48329e-05
COMT	2.92398	3.28814	1.12454	0.00447002
COMTD1	0.04167	0.069263	1.66218	0.0150233
COPA	1.75575	2.79717	1.59315	5.09985e-44
COPB1	1.23119	2.46097	1.99885	1.48193e-67
COPB2	0.827423	1.32826	1.60529	1.77503e-33
COPE	1.77809	3.43882	1.934	4.12043e-26
COPG1	0.732894	1.32682	1.81039	1.46662e-34
COPG2	0.10552	0.17527	1.66101	0.0044741
COPRS	1e-05	0.024685	2468.5	0.0018454
COPS2	0.482226	0.691217	1.43339	0.00713278
COPS3	0.272885	0.564616	2.06906	8.29273e-19
COPS4	1.36142	2.21122	1.6242	1.01116e-18
COPS5	0.0465201	0.2776	5.96732	2.9237e-26
COPS6	0.0880873	0.199253	2.262	7.81823e-06
COPS7A	0.541306	0.682847	1.26148	0.00228504
COPS7B	0.00888156	0.0999849	11.2576	2.2767e-11
COPS8	1.22855	1.80265	1.4673	1.04203e-09
COPZ1	1.84486	3.03239	1.6437	9.49754e-05
COPZ2	1e-05	0.0233546	2335.46	9.27334e-05
COQ10B	0.0041665	0.0110114	2.64283	0.0464095
COQ3	0.0207259	0.0491596	2.37189	0.000189042
COQ5	0.0388959	0.125508	3.22677	6.354e-15
COQ6	0.000117261	0.0165806	141.399	2.97265e-10
COQ7	0.000437994	0.0363058	82.8911	0.000118456
COQ9	0.0456818	0.115174	2.52123	9.31789e-09
CORO1A	1.87348	9.14432	4.88092	3.57791e-33
CORO1B	0.857455	1.41033	1.64478	1.80369e-06
CORO1C	0.974917	2.18612	2.24237	3.52041e-10
CORO2A	0.00102994	0.0250846	24.3555	3.71495e-16
CORO2B	1e-05	0.00123129	123.129	0.00520316
COTL1	1.26205	5.35636	4.24417	3.51226e-40
COX1	1e-05	0.0186826	1868.26	8.47125e-06
COX15	1e-05	0.00465682	465.682	2.31204e-05
COX2	50.4983	60.1131	1.1904	0.0215009
COX20	0.00338427	0.0608378	17.9767	2.94496e-06
COX4I1	2.16033	3.26716	1.51234	0.00181649
COX5A	1.81174	3.42916	1.89275	4.60349e-09
COX5B	8.99517	10.7037	1.18994	0.0637167
COX6A1	0.00632662	0.0537415	8.4945	0.0455978
COX6B1	0.00293248	0.245513	83.7218	4.97985e-05
COX6C	0.16593	0.4422	2.66498	0.00188915
COX7A1	0.0230489	0.133229	5.78025	3.61577e-07
COX7A2	12.0827	12.5351	1.03744	0.0246838
COX7A2L	0.0318874	0.145578	4.56539	4.58958e-05
COX7C	0.0452361	0.0492507	1.08875	0.0562119
CP	2.10665	3.03297	1.43971	2.38465e-16
CPA3	2.93521	3.32916	1.13422	0.0417482
CPA4	0.00575615	0.0115308	2.00322	0.00700514
CPB2	0.15329	0.309655	2.02007	4.1754e-13
CPD	0.0205539	0.0315017	1.53264	7.85836e-06
CPEB1	1e-05	0.0151994	1519.94	2.87169e-21
CPEB4	0.000393662	0.000358792	0.911421	0.0427963
CPM	1e-05	0.00214078	214.078	6.90111e-05
CPN1	0.00630627	0.00658903	1.04484	0.0455614
CPN2	0.0416391	0.0680942	1.63534	8.85255e-07
CPNE1	1.61863	4.03892	2.49528	1.04954e-42
CPNE2	0.0552239	0.517467	9.37035	9.25306e-48
CPNE3	4.92253	4.35778	0.885272	2.36266e-07
CPNE8	0.00988892	0.0879256	8.89132	1.0247e-06
CPOX	0.329922	0.949349	2.87749	2.81498e-23
CPPED1	0.466811	0.549371	1.17686	1.22617e-07
CPQ	0.00549736	0.0411854	7.49186	4.63977e-15
CPS1	0.0230646	0.00431706	0.187173	0.0637935
CPSF1	0.0292161	0.182287	6.23927	1.07675e-43
CPSF2	0.0450125	0.239773	5.32681	1.09393e-49
CPSF3	0.0419106	0.0820164	1.95694	2.58307e-19
CPSF3L	0.000522707	0.0130838	25.0309	2.26577e-09
CPSF4	1e-05	0.0215085	2150.85	2.236e-05
CPSF6	0.186744	0.829116	4.43987	1.46411e-35
CPSF7	0.0869616	0.300235	3.4525	3.5477e-28
CPT1A	0.120704	0.690531	5.72086	1.39036e-33
CPT2	0.151807	0.398031	2.62195	2.76593e-19
CPVL	0.0241125	0.128819	5.34243	8.468e-18
CPXM1	1e-05	0.0195253	1952.53	2.01416e-06
CPZ	1e-05	0.00442591	442.591	0.00126309
CR1	0.00177446	0.0316562	17.8399	3.42987e-22
CRABP1	0.0781239	0.23466	3.0037	0.000153785
CRABP2	124.002	24.7305	0.199437	1.04394e-41
CRADD	0.0272752	0.0341114	1.25064	0.0238406
CRAT	0.123287	0.0983496	0.797732	3.29823e-07
CREB1	0.239973	0.659849	2.74968	7.78444e-14
CREBBP	1e-05	0.000840996	84.0996	6.48238e-05
CREG1	0.0552957	0.228897	4.13952	1.83806e-11
CRELD1	1e-05	0.00467833	467.833	0.000136291
CRIP1	0.0584361	0.293384	5.0206	5.34505e-12
CRIP2	0.644488	1.83112	2.84121	1.73068e-05
CRIPT	1e-05	0.00525968	525.968	0.000139002
CRK	0.502556	0.992309	1.97452	2.40026e-38
CRKL	2.20453	4.26496	1.93463	2.57473e-23
CRLF3	0.0125835	0.0728498	5.78932	1.05607e-16
CRMP1	0.0240334	0.364474	15.1653	1.15294e-31
CRNKL1	0.0287617	0.27854	9.6844	9.29589e-95
CRNN	431.29	52.1432	0.120901	1.1385e-60
CROCC	0.0252072	0.136461	5.41358	7.29497e-42
CROT	0.082757	0.0541245	0.654018	0.000192385
CRTAC1	0.173349	0.438362	2.52878	0.00858947
CRTAP	0.000978057	0.0876079	89.5734	2.29121e-15
CRTC2	0.00101844	0.00862877	8.47254	1.23916e-06
CRTC3	1e-05	0.00416441	416.441	1.06947e-05
CRYAB	46.9861	26.3655	0.561134	1.54005e-26
CRYBB1	1e-05	0.0141852	1418.52	4.41518e-07
CRYL1	0.221958	0.658105	2.96499	4.36536e-07
CRYM	1e-05	0.00462316	462.316	3.25047e-05
CRYZ	1.41294	2.2395	1.58499	2.21388e-07
CRYZL1	0.0740878	0.0789088	1.06507	0.0626566
CS	5.73605	10.2732	1.79098	1.08713e-37
CSDE1	0.834558	1.26688	1.51803	5.126e-13
CSE1L	1.66695	4.83659	2.90147	1.79719e-36
CSF2RA	1e-05	0.0243429	2434.29	1.90441e-06
CSK	0.369679	0.50462	1.36502	0.00263369
CSNK1A1	1.43227	1.83873	1.28379	0.0449393
CSNK1D	0.0415282	0.113528	2.73376	2.67303e-07
CSNK2A1	0.574971	1.67946	2.92095	1.81122e-27
CSNK2A2	0.271523	1.25089	4.60695	2.84472e-46
CSNK2B	0.0771111	0.338239	4.38638	3.72828e-19
CSPG4	0.00284602	0.11293	39.6799	3.61619e-19
CSRP1	10.3421	15.7625	1.52411	0.0319897
CSRP2	0.239009	0.607565	2.54201	5.10357e-07
CST1	0.023502	0.046699	1.98703	0.000729567
CST3	3.01345	2.49654	0.828464	5.02533e-05
CSTA	568.262	141.418	0.24886	1.79353e-74
CSTB	911.268	173.219	0.190086	4.82485e-50
CSTF1	0.0979928	0.5625	5.74022	3.04601e-50
CSTF2	0.704901	0.73903	1.04842	4.61938e-14
CSTF2T	0.0146113	0.117482	8.04047	7.72831e-16
CSTF3	0.0336881	0.403849	11.9879	8.1387e-48
CTAGE5	0.0118656	0.0823643	6.94141	5.11183e-22
CTBP1	0.247431	0.708117	2.86187	1.33598e-15
CTBP2	0.0481029	0.231544	4.81351	1.12917e-39
CTBS	0.0018022	0.0329083	18.2601	1.26857e-10
CTDP1	0.00151675	0.0153209	10.1011	7.0866e-14
CTDSP1	0.00211191	0.0124813	5.90995	0.00730339
CTDSPL2	0.00022207	0.0242823	109.345	1.01368e-10
CTGF	1e-05	0.0023029	230.29	0.000131097
CTH	0.00211439	0.0186933	8.84096	1.12558e-05
CTHRC1	0.00111121	0.313455	282.085	7.01843e-09
CTIF	0.000373248	0.00347441	9.30856	0.00144566
CTNNA1	7.01177	5.72075	0.815879	5.26679e-13
CTNNA2	0.34582	0.241908	0.69952	0.0419301
CTNNB1	7.49743	5.2458	0.69968	8.13012e-14
CTNNBIP1	2.67308	1.20439	0.450561	8.13827e-10
CTNNBL1	0.0646275	0.269035	4.16286	3.38202e-30
CTNND1	6.83192	5.73936	0.84008	2.69892e-08
CTPS1	0.113134	0.336483	2.97421	1.16641e-36
CTPS2	0.00292968	0.0651467	22.2368	1.89488e-20
CTR9	0.0162495	0.0574486	3.5354	6.46518e-18
CTSA	0.026526	0.202876	7.64819	6.12529e-17
CTSB	0.390274	1.73772	4.45257	1.55565e-07
CTSC	0.0482996	0.416244	8.61795	4.02894e-38
CTSD	2.80913	11.7057	4.167	6.74281e-62
CTSG	3.36746	18.311	5.43764	8.68067e-29
CTSH	0.000700032	0.019991	28.5572	2.11109e-13
CTSL	1e-05	0.0276444	2764.44	1.78539e-06
CTSS	1e-05	0.0393499	3934.99	1.8648e-06
CTSV	0.00167669	0.00537074	3.20319	0.0256536
CTSZ	1e-05	0.444829	44482.9	5.26376e-07
CTTN	1.56955	5.48251	3.49306	2.00781e-14
CTTNBP2NL	0.00716605	0.0059189	0.825964	0.0618538
CTU1	1e-05	0.00993822	993.822	0.00178511
CTU2	0.000241146	0.0238378	98.8521	1.06795e-13
CUL1	0.0980472	0.322792	3.29221	1.49404e-33
CUL2	0.0331036	0.144411	4.36241	1.83318e-25
CUL3	1.39456	0.999043	0.716386	0.0278601
CUL4A	0.111685	0.190118	1.70227	1.29302e-07
CUL4B	0.0839728	0.198038	2.35836	0.000170785
CUL5	0.28463	0.374523	1.31582	9.8243e-14
CUL7	0.000231943	0.00825335	35.5836	2.18194e-05
CUTA	5.20364	13.2681	2.54977	1.20316e-21
CUTC	1e-05	0.0372021	3720.21	3.11786e-09
CUX1	0.0632078	0.190684	3.01678	6.71331e-20
CWC15	0.00828694	0.0215566	2.60128	0.00213798
CWC22	0.00130548	0.0120374	9.22071	1.86337e-10
CWC27	1e-05	0.0349013	3490.13	2.51998e-05
CWF19L1	0.0177261	0.199052	11.2294	3.97759e-75
CWH43	0.0405219	0.00153818	0.0379592	1.13295e-49
CXADR	0.042013	0.115584	2.75115	5.89943e-07
CXCL10	1e-05	0.00619078	619.078	0.00245261
CXCL13	0.0331762	0.458257	13.8128	1.62486e-09
CXorf38	0.00389022	0.0286452	7.36339	0.000200726
CXorf56	1e-05	0.238155	23815.5	2.28617e-11
CYB561	0.000158057	0.00363208	22.9795	0.00568328
CYB561D2	0.000487038	0.0446927	91.7642	0.000135026
CYB5A	1.06656	1.54242	1.44617	0.00580903
CYB5B	1.94112	4.60088	2.37021	2.11196e-24
CYB5R1	0.183358	0.430546	2.34811	9.28167e-21
CYB5R2	0.0530103	0.134749	2.54194	0.0123906
CYB5R3	6.80563	12.6275	1.85545	1.53595e-42
CYB5R4	1e-05	0.000634068	63.4068	0.000187491
CYBA	1e-05	0.0233648	2336.48	0.000466843
CYBB	0.00518178	0.0646533	12.477	2.53392e-16
CYBRD1	0.00883866	0.0166616	1.88508	0.000117325
CYC1	1.96049	3.69017	1.88227	2.99984e-06
CYCS	2.57934	5.31521	2.06068	4.78569e-08
CYFIP1	0.701834	0.757686	1.07958	0.0457852
CYFIP2	0.00704318	0.0927519	13.169	6.21005e-33
CYGB	6.57006e-05	0.103076	1568.87	6.09728e-05
CYHR1	1e-05	0.00461928	461.928	0.000388315
CYP11A1	1e-05	0.00494538	494.538	5.86705e-07
CYP1B1	1e-05	0.0156988	1569.88	4.97148e-05
CYP20A1	0.0358087	0.172956	4.82999	1.64459e-21
CYP27A1	0.00147076	0.0298064	20.2659	1.5696e-07
CYP2R1	0.0314684	0.0090989	0.289144	2.97327e-07
CYP2S1	0.0537211	0.462514	8.60954	9.58705e-55
CYP4F11	0.0223599	0.162246	7.25608	1.06091e-05
CYP4F12	0.0235511	0.00403805	0.171459	6.33987e-28
CYP4X1	0.0121133	0.0618246	5.10385	1.59137e-09
CYP51A1	0.337392	0.142987	0.4238	0.000123233
CYP7B1	0.00422541	0.00864322	2.04553	0.000733772
CYR61	0.00029914	0.00432479	14.4574	4.02976e-05
CYTB	0.214038	0.448015	2.09316	0.000302137
CYTH1	0.0117025	0.0369054	3.15364	0.000713716
CYTH4	0.00065	0.00710261	10.9271	0.00127449
D2HGDH	0.0144251	0.00554108	0.384127	0.000154098
DAAM1	0.0264192	0.00776917	0.294073	5.18454e-28
DAAM2	0.00083051	0.00297661	3.58408	6.08083e-05
DAB2	0.00229038	0.0553096	24.1486	2.57707e-31
DAB2IP	0.00114331	0.00613809	5.36869	7.42558e-11
DAD1	6.08219	17.1086	2.81289	1.78883e-17
DAG1	0.125063	0.203916	1.63051	0.00556411
DAGLB	0.030094	0.493099	16.3853	4.75734e-20
DAK	0.809863	1.89269	2.33705	1.93321e-35
DAP	0.00120322	0.0228871	19.0216	8.7391e-09
DAP3	0.710964	0.941459	1.3242	1.38517e-07
DAPK3	0.0230749	0.114577	4.96544	2.53712e-23
DAPL1	0.35862	0.359439	1.00228	0.00545582
DARS	2.56043	3.50151	1.36755	2.46072e-17
DARS2	0.189676	0.705037	3.71705	1.83843e-42
DAXX	1e-05	0.0140371	1403.71	2.89196e-14
DAZAP1	0.679802	2.17806	3.20397	2.70482e-20
DBI	21.1045	26.5127	1.25626	0.047169
DBN1	0.751976	1.3151	1.74886	2.09945e-10
DBNL	4.21324	4.15749	0.986767	0.0193522
DBR1	0.0296241	0.144391	4.87408	5.95083e-27
DBT	0.0502268	0.103361	2.05789	2.47348e-08
DCAF11	0.0351332	0.0163739	0.466053	0.000148407
DCAF13	8.09554e-05	0.00772606	95.436	2.20683e-06
DCAF16	0.000340828	0.00607621	17.8278	1.04203e-06
DCAF5	0.000285382	0.000848623	2.97364	8.866e-05
DCAF6	1e-05	0.00115667	115.667	0.00247151
DCAF7	0.465196	0.978617	2.10366	6.20722e-13
DCAF8	0.00686739	0.108747	15.8353	2.26736e-11
DCAKD	0.283556	0.245434	0.865559	0.0560795
DCD	0.330023	0.285533	0.865192	0.0416138
DCHS1	1e-05	0.000558326	55.8326	0.00123676
DCK	0.0180389	0.0999213	5.53923	3.37977e-19
DCLK1	0.00277124	0.0196799	7.10148	1.3569e-18
DCLRE1B	0.00205882	0.0536134	26.0408	3.64338e-19
DCN	14.4356	16.336	1.13165	0.0663405
DCP1A	0.000189172	0.0159336	84.2282	1.21842e-12
DCP1B	0.00131634	0.000998136	0.758267	0.00413941
DCPS	0.255135	1.13758	4.45874	2.14908e-48
DCTD	0.0426018	0.124285	2.91738	3.05559e-14
DCTN1	0.83924	0.954971	1.1379	0.000146003
DCTN2	4.34858	5.15453	1.18534	5.76962e-06
DCTN3	0.0152338	0.155376	10.1994	0.000389592
DCTN4	0.330698	0.512709	1.55039	0.00119271
DCTN5	1e-05	0.0256367	2563.67	1.51905e-05
DCTN6	0.000179395	0.00792119	44.155	2.33362e-08
DCTPP1	0.593977	2.68746	4.52452	2.29566e-35
DCUN1D1	0.0228302	0.110024	4.81924	2.26403e-16
DCUN1D5	0.00238271	0.0546716	22.9451	4.09209e-22
DCXR	0.9892	1.40838	1.42376	0.00342971
DDA1	0.0569644	0.163879	2.87687	3.06878e-12
DDAH1	0.413168	0.181642	0.439632	1.84619e-16
DDAH2	0.556118	1.06684	1.91837	5.16629e-07
DDB1	0.436336	1.03397	2.36967	1.19688e-67
DDB2	0.0195147	0.0574245	2.94263	0.000172426
DDHD2	0.0079472	0.0459029	5.77599	1.09509e-13
DDI1	0.0391888	0.00311358	0.0794509	1.32691e-06
DDI2	2.60555	3.20366	1.22955	0.000745734
DDOST	4.6422	10.1002	2.17573	4.38971e-50
DDR1	0.0265499	0.0630244	2.37381	8.93552e-09
DDRGK1	0.737063	1.2101	1.64179	2.31671e-10
DDT	13.1048	23.802	1.81628	5.29222e-06
DDX1	2.64279	5.93164	2.24446	1.44927e-65
DDX10	0.00967984	0.215348	22.2471	3.37446e-22
DDX17	3.53314	8.97494	2.54021	3.85764e-89
DDX18	0.261591	0.998716	3.81786	7.54929e-49
DDX19A	1e-05	0.0393912	3939.12	2.42387e-06
DDX19B	0.013174	0.0880554	6.68401	1.77138e-07
DDX20	1e-05	0.00653193	653.193	4.49881e-11
DDX21	0.440658	1.50659	3.41896	1.6446e-41
DDX23	0.366718	0.735117	2.00458	1.06826e-36
DDX24	0.00191605	0.0434406	22.6719	6.90819e-35
DDX27	0.0838964	0.34884	4.15798	1.25423e-46
DDX28	0.000183439	0.00817833	44.5832	1.55002e-07
DDX31	0.000170446	0.00239718	14.0642	3.84893e-05
DDX39A	5.0145	13.2807	2.64845	1.91207e-27
DDX39B	7.42335	17.605	2.37157	3.94612e-36
DDX3X	3.52833	4.50487	1.27677	3.39222e-09
DDX3Y	1.03989	1.53966	1.4806	0.000103114
DDX41	0.000332197	0.00876888	26.3966	1.76792e-10
DDX42	0.147956	0.439883	2.97307	5.2531e-46
DDX43	0.00588895	0.0174197	2.95804	0.000391128
DDX46	0.304057	0.699825	2.30163	2.03262e-44
DDX47	0.0695242	0.430089	6.18617	4.02536e-46
DDX49	0.00122707	0.0351345	28.6328	5.09402e-20
DDX5	3.07444	7.3396	2.38729	1.92606e-42
DDX50	0.0435753	0.317795	7.293	7.98283e-33
DDX51	0.000363471	0.00381142	10.4862	4.80244e-05
DDX52	0.000899554	0.0195115	21.6902	1.16634e-16
DDX53	1e-05	0.00359852	359.852	1.0705e-05
DDX54	0.000212166	0.0190534	89.8043	1.51302e-18
DDX55	1e-05	0.00676515	676.515	3.42699e-13
DDX56	0.000287866	0.0254253	88.3232	1.48114e-16
DDX58	0.101964	0.351625	3.44852	1.34531e-34
DDX59	1e-05	0.00193619	193.619	0.000208931
DDX6	1.48451	2.53626	1.70849	4.15831e-38
DDX60	0.0162246	0.095503	5.8863	1.78757e-39
DDX60L	0.000235924	0.00208248	8.82692	7.59643e-07
DECR1	2.4781	4.41766	1.78268	1.64218e-26
DECR2	0.010035	0.0387667	3.86315	0.00338786
DEF6	0.133849	0.369631	2.76155	4.04282e-18
DEGS1	0.013164	0.125212	9.51167	4.44752e-19
DEGS2	0.0489681	0.00581419	0.118734	2.60398e-30
DEK	0.647256	1.83531	2.83552	1.02645e-10
DENND2D	0.04556	0.0196168	0.43057	5.77334e-05
DENND3	1e-05	0.000761398	76.1398	0.000204384
DENND4C	0.000969045	0.00386011	3.98341	5.30328e-05
DENR	0.116567	0.241381	2.07075	7.5697e-15
DEPTOR	0.00133573	0.0089343	6.68869	0.00297763
DERA	1.63287	3.75689	2.30078	3.26382e-26
DERL1	0.514684	1.89644	3.68466	1.14811e-29
DERL2	1e-05	0.260112	26011.2	2.00279e-06
DES	164.828	173.816	1.05453	0.0315874
DFFA	0.289104	0.638594	2.20888	2.06587e-17
DFFB	1e-05	0.00243691	243.691	0.000821056
DFNA5	0.0134869	0.1951	14.4659	2.70667e-52
DGAT1	0.0260394	0.0517432	1.98711	4.34825e-08
DGCR14	0.000526178	0.00873862	16.6077	8.71641e-06
DGKA	0.833743	0.744645	0.893135	0.018315
DGUOK	1.58457	7.89594	4.98303	1.33224e-09
DHCR24	0.321766	0.463496	1.44047	0.0379366
DHCR7	0.0187316	0.559542	29.8716	5.65669e-27
DHFR	1e-05	0.00972979	972.979	1.52324e-09
DHODH	0.0122894	0.067143	5.46349	1.32319e-29
DHPS	0.0020742	0.054125	26.0943	5.77326e-10
DHRS1	0.694078	0.289849	0.417603	3.8301e-22
DHRS11	0.0125914	0.0163164	1.29584	0.0209811
DHRS13	0.00026914	0.00774258	28.7679	1.97023e-07
DHRS2	0.0186759	0.835168	44.719	1.93428e-10
DHRS3	0.0369275	0.455119	12.3246	9.18451e-46
DHRS4	0.000750096	0.0208723	27.8262	0.000108065
DHRS7	0.346776	0.895949	2.58365	2.27582e-18
DHRS7B	0.271706	0.34611	1.27384	0.0484843
DHRS9	0.000890796	0.00828631	9.30214	0.00113832
DHRSX	4.24522e-05	0.00385434	90.7925	5.94285e-06
DHTKD1	1e-05	0.00846617	846.617	2.52694e-08
DHX15	1.42925	3.91074	2.73622	2.00176e-64
DHX16	0.00991519	0.0905054	9.12796	4.8778e-59
DHX29	0.0112002	0.0218645	1.95215	0.00297614
DHX30	0.0142154	0.118658	8.34715	1.24343e-57
DHX32	0.00278589	0.00487578	1.75017	0.0437935
DHX34	0.000451688	0.00112875	2.49896	0.000664854
DHX35	9.23885e-05	0.00373712	40.45	3.77173e-12
DHX36	0.0447575	0.32218	7.19834	1.54784e-60
DHX37	0.000173025	0.00677095	39.1327	2.16968e-08
DHX38	0.0294342	0.124992	4.24648	2.85703e-40
DHX40	0.00113299	0.0193924	17.1161	1.653e-30
DHX57	0.00108475	0.0147646	13.6111	2.99209e-21
DHX58	0.000796274	0.00368873	4.63249	3.05003e-05
DHX8	0.00133564	0.0254046	19.0206	7.42773e-37
DHX9	2.67831	7.05394	2.63373	1.54299e-108
DIABLO	0.696869	1.45338	2.08559	8.32765e-14
DIAPH1	0.450333	0.501894	1.1145	0.000605766
DIAPH2	0.0280236	0.0600734	2.14367	3.31583e-06
DICER1	0.00689866	0.0154144	2.2344	2.34615e-06
DIDO1	0.00749704	0.0567028	7.56336	1.0578e-70
DIEXF	0.000792898	0.0132392	16.6973	2.57381e-21
DIMT1	0.00955522	0.0812243	8.50051	5.01161e-24
DIP2A	0.000534777	0.000714725	1.33649	0.0221809
DIP2B	0.0948546	0.122664	1.29318	0.00518395
DIRC2	0.00181783	0.0087715	4.82525	5.24004e-06
DIS3	0.0542269	0.27708	5.10964	1.18212e-48
DIS3L	1e-05	0.0291603	2916.03	0.000146836
DIS3L2	0.00595309	0.0149178	2.50589	0.000236317
DKC1	0.1207	0.518012	4.29175	6.4653e-29
DLAT	1.29145	2.39203	1.85221	7.95769e-34
DLD	1.90512	3.18853	1.67367	8.84479e-20
DLG1	0.216257	0.213946	0.989314	3.07951e-06
DLG3	0.00363427	0.00661483	1.82013	0.0334129
DLGAP4	9.81529e-05	0.0100915	102.814	1.9112e-06
DLST	1.9489	3.58606	1.84005	3.71904e-22
DMAP1	0.00460838	0.123715	26.8457	2.23276e-16
DMBT1	0.0185071	0.0309054	1.66992	0.0334231
DMBX1	0.011779	0.0409069	3.47286	2.25224e-11
DMD	0.0824636	0.124088	1.50476	0.0518176
DMKN	0.184825	0.0740387	0.400588	2.60856e-15
DMPK	0.00043535	0.00327735	7.52808	0.0162885
DMRT1	0.000760255	0.00389229	5.11972	8.01945e-05
DMTN	0.0153654	0.0239724	1.56016	0.00239199
DNAJA1	0.358416	0.881392	2.45913	3.66636e-12
DNAJA2	1.50452	2.02409	1.34533	2.26041e-06
DNAJA3	0.186273	0.579909	3.11322	1.87405e-23
DNAJA4	0.0582083	0.145198	2.49446	1.41393e-13
DNAJB1	15.1251	10.5168	0.695323	6.97003e-21
DNAJB11	5.6039	11.3905	2.0326	1.17291e-24
DNAJB12	0.0102299	0.036819	3.59916	2.08613e-07
DNAJB14	0.000410287	0.0116826	28.4743	0.00136403
DNAJB2	0.0978182	0.120209	1.2289	0.0341307
DNAJB4	0.268955	0.362978	1.34959	0.00241674
DNAJB6	0.160277	0.577049	3.60033	3.06816e-20
DNAJC1	0.0124999	0.0908565	7.26857	8.8209e-43
DNAJC10	0.00336729	0.0280984	8.34452	5.88136e-24
DNAJC11	0.0236091	0.169956	7.19877	4.21489e-31
DNAJC13	0.0660618	0.243648	3.68818	1.60546e-45
DNAJC17	0.0207884	0.119278	5.73771	1.16346e-23
DNAJC19	0.192568	0.774819	4.02362	3.97064e-19
DNAJC2	0.00385643	0.0231301	5.99779	1.4034e-08
DNAJC21	0.0118096	0.0320714	2.7157	1.22405e-07
DNAJC3	0.101585	0.40208	3.95806	1.41936e-16
DNAJC5	1.05987	0.0795319	0.0750393	0.00136963
DNAJC7	1.45329	2.24821	1.54698	0.0184502
DNAJC8	0.223833	0.738133	3.29769	9.02328e-37
DNAJC9	0.298097	1.35695	4.55205	5.50271e-42
DNASE1L1	1e-05	0.0016229	162.29	0.000549683
DNASE2	0.00946662	0.0290579	3.06951	0.000233386
DNLZ	1e-05	0.00662284	662.284	0.000192803
DNM1	0.00861825	0.147123	17.0711	2.10657e-54
DNM1L	0.629084	1.19401	1.89802	3.07963e-58
DNM2	0.838878	1.40022	1.66916	6.02662e-31
DNM3	0.162009	0.353394	2.18131	0.00255497
DNMBP	0.00275146	0.00637108	2.31552	4.39807e-05
DNMT1	0.006495	0.076917	11.8425	7.83148e-98
DNMT3A	1e-05	0.00451443	451.443	1.07358e-08
DNPEP	0.468824	0.897646	1.91468	2.14228e-13
DNPH1	2.51178	4.49807	1.79079	6.69941e-08
DNTTIP1	0.000500669	0.0134355	26.8351	8.10858e-10
DNTTIP2	0.0326762	0.0993807	3.04138	8.78827e-28
DOC2B	0.00121898	0.0218133	17.8947	1.03706e-17
DOCK1	0.00430787	0.0180279	4.18487	1.34051e-19
DOCK10	0.000843694	0.0168463	19.9673	5.84676e-25
DOCK11	0.00127408	0.0327298	25.6891	4.46066e-29
DOCK2	0.00662809	0.135362	20.4224	3.34231e-72
DOCK5	1e-05	0.000817564	81.7564	0.000302645
DOCK6	0.031716	0.104755	3.30292	2.55149e-06
DOCK7	0.00117424	0.0280219	23.8639	5.13313e-19
DOCK8	0.00372258	0.0271881	7.30356	4.40796e-30
DOCK9	0.34436	0.342596	0.994877	9.76433e-07
DOHH	0.0428982	0.168647	3.93135	2.70564e-23
DOK2	0.000124299	0.0128497	103.377	1.54996e-05
DOK3	0.00122541	0.0234543	19.1399	1.71975e-21
DOLK	1e-05	0.0029182	291.82	0.000275129
DOLPP1	0.00231465	0.00797612	3.44593	0.00193683
DOPEY2	0.0802512	0.00849186	0.105816	2.77412e-27
DPCD	0.000740478	0.0110961	14.9851	3.01455e-06
DPEP1	0.00128697	0.0509007	39.5507	1.62613e-11
DPF2	0.0379404	0.167541	4.41588	7.7232e-26
DPH1	0.00151659	0.0308186	20.321	1.54592e-37
DPH2	0.0150069	0.0585921	3.90434	1.04872e-17
DPH5	0.00012621	0.00899036	71.2332	3.36713e-09
DPH7	1e-05	0.0012832	128.32	0.000135018
DPM1	1.46488	4.4126	3.01226	8.02828e-08
DPM3	0.020852	0.0184958	0.887	0.0319896
DPP3	1.2886	2.02139	1.56868	6.75662e-23
DPP4	0.059966	0.202234	3.37247	3.70824e-19
DPP7	0.297508	1.07928	3.62772	1.15568e-25
DPP8	1e-05	0.000690275	69.0275	0.000563776
DPP9	0.00549124	0.0836296	15.2296	1.35478e-22
DPT	0.754314	1.30154	1.72546	0.00633957
DPY19L1	1e-05	0.0109211	1092.11	2.0307e-06
DPY19L3	0.00294497	0.00115845	0.393367	0.00511914
DPY30	0.464185	1.18858	2.56058	2.59963e-13
DPYD	0.427614	0.349156	0.816522	0.000831118
DPYSL2	2.72353	7.66185	2.8132	1.84726e-101
DPYSL3	1.9446	7.23688	3.72153	7.79199e-38
DPYSL4	0.0220507	0.0365187	1.65612	0.000932283
DR1	0.109785	0.40585	3.69677	5.00153e-14
DRAP1	0.19956	0.483136	2.42101	1.9606e-13
DRG1	3.1485	5.1596	1.63875	2.48328e-11
DRG2	0.719175	1.01898	1.41688	0.0012599
DSC1	0.00579159	0.0105591	1.82318	0.0164955
DSC2	12.3091	3.91523	0.318076	5.01277e-51
DSC3	2.39133	3.19475	1.33597	0.0589
DSCAM	0.00643691	0.00712358	1.10668	0.00175687
DSCR3	0.00173226	0.0211926	12.2341	4.91245e-12
DSG1	1.60592	0.608066	0.378639	3.04795e-40
DSG2	0.441852	1.28912	2.91753	5.74459e-15
DSG3	71.6707	37.9489	0.529489	5.42237e-36
DSP	66.6183	31.4881	0.472665	1.67089e-62
DST	0.181048	0.369723	2.04213	9.64879e-07
DSTN	9.12373	10.1519	1.11269	0.0251564
DTD1	0.136689	0.260088	1.90276	0.045903
DTNA	0.0151653	0.0466426	3.07561	6.0787e-07
DTNBP1	0.10381	0.384265	3.70162	1.13151e-15
DTX3L	0.0287921	0.15448	5.36537	2.07995e-33
DTYMK	0.624013	1.86511	2.98889	2.46367e-20
DUOX1	0.256189	0.0817825	0.319228	1.88956e-33
DUOXA1	0.0408925	0.0190851	0.466713	0.00266237
DUS2L	1e-05	0.00123831	123.831	0.000191696
DUS3L	4.27707e-05	0.0153642	359.221	4.57568e-12
DUSP12	1e-05	0.00369267	369.267	4.63558e-05
DUSP14	0.0105394	0.0317469	3.0122	0.000444732
DUSP23	1.2029	1.81612	1.50979	0.00813266
DUSP3	1.39598	2.45403	1.75792	0.0114885
DUT	0.687929	2.30103	3.34487	2.06387e-31
DVL2	1e-05	0.000939301	93.9301	0.00242135
DYM	0.034992	0.073757	2.10782	0.0016311
DYNC1H1	1.80116	2.84211	1.57793	1.02622e-50
DYNC1I2	0.367062	0.641546	1.74779	2.23324e-08
DYNC1LI1	0.283296	0.488149	1.72311	5.91619e-14
DYNC1LI2	0.63396	1.06749	1.68384	1.20059e-08
DYNLL1	1e-05	0.105332	10533.2	0.000792215
DYNLRB1	4.05237	5.36448	1.32379	0.00125933
DYNLT1	1.30513	4.37356	3.35105	4.88983e-08
DYSF	0.0307716	0.152275	4.94855	7.28123e-50
EARS2	0.0105163	0.244586	23.2578	2.0906e-24
EBAG9	1e-05	0.0135062	1350.62	0.001235
EBNA1BP2	0.115088	0.561182	4.87609	7.10583e-47
EBP	0.0148817	0.139946	9.40389	0.00101307
ECE1	0.00536111	0.023981	4.47314	1.05261e-08
ECE2	1e-05	0.00731311	731.311	0.000293803
ECH1	3.63086	6.18639	1.70383	5.36819e-16
ECHDC1	0.690235	1.42779	2.06855	1.36984e-12
ECHDC3	0.0589547	0.157574	2.67279	0.0214602
ECHS1	2.58759	4.75302	1.83685	6.37985e-18
ECI1	1.50355	4.26783	2.8385	1.01372e-34
ECI2	0.0144619	0.101603	7.02556	1.84666e-25
ECM1	13.1081	1.9945	0.152158	3.76366e-81
ECSIT	0.0110518	0.14999	13.5716	1.4121e-34
ECT2L	0.00495086	0.00884911	1.78739	0.00388688
EDC3	0.0092965	0.043184	4.64519	2.33392e-06
EDC4	0.101523	0.306084	3.01494	1.83766e-40
EDEM2	0.00643089	0.163526	25.4283	2.15808e-21
EDEM3	0.00406296	0.0264296	6.50501	2.39592e-07
EDF1	0.195184	0.68827	3.52626	3.08208e-05
EEA1	0.705644	0.611675	0.866833	1.56437e-05
EED	1e-05	0.0125482	1254.82	1.89211e-06
EEF1A1	188.983	239.344	1.26649	6.50829e-10
EEF1A2	0.553847	5.33684	9.63595	6.11253e-05
EEF1B2	18.8632	23.9983	1.27223	0.000471149
EEF1D	16.4788	29.3764	1.78268	3.77441e-29
EEF1E1	0.576653	1.38487	2.40156	3.94728e-24
EEF1G	15.526	22.759	1.46587	3.00353e-10
EEF2	46.9243	59.5359	1.26877	6.94358e-13
EEFSEC	0.0413854	0.150389	3.63386	9.18734e-34
EFCAB3	1e-05	0.00989799	989.799	1.86509e-06
EFEMP1	0.0314731	0.694264	22.059	5.61486e-23
EFEMP2	1e-05	0.0111561	1115.61	0.000138103
EFHD1	0.00232889	0.0779563	33.4736	1.18285e-11
EFHD2	1.16395	3.85843	3.31495	4.93334e-24
EFNB1	0.0464633	0.263337	5.66763	3.11293e-15
EFR3A	0.00439831	0.0268515	6.10495	1.07562e-05
EFS	0.00949561	0.0169768	1.78786	0.0190423
EFTUD1	0.0558497	0.0729432	1.30606	0.0238917
EFTUD2	0.604469	1.58303	2.61888	1.27144e-106
EGFR	0.311349	1.09041	3.50222	5.24211e-17
EGLN1	0.000541051	0.00584644	10.8057	0.000114363
EHBP1	0.00353669	0.00830576	2.34846	0.00282208
EHBP1L1	0.0503689	0.0786457	1.5614	0.000151249
EHD1	1.69724	3.20461	1.88814	3.04911e-51
EHD2	3.5737	5.79893	1.62267	1.78912e-16
EHD3	0.735987	0.876736	1.19124	0.0539166
EHD4	1.56318	2.42401	1.5507	2.76474e-34
EHHADH	0.298251	0.530843	1.77986	0.00745343
EHMT2	1e-05	0.000798326	79.8326	0.000568905
EI24	0.0534356	0.106099	1.98556	0.0201648
EIF1	1e-05	0.86175	86175	5.9609e-08
EIF1AD	0.00143634	0.0991015	68.996	7.71792e-16
EIF1B	1e-05	0.146145	14614.5	0.000790721
EIF2A	0.315051	0.966706	3.06841	6.36922e-18
EIF2AK2	0.294885	1.88826	6.40337	5.54504e-58
EIF2AK4	0.000179236	0.00238006	13.279	2.17675e-06
EIF2B1	0.315586	0.623918	1.97701	1.37168e-14
EIF2B2	0.0220844	0.0842819	3.81635	5.99905e-15
EIF2B3	0.29416	0.606807	2.06285	1.34166e-12
EIF2B4	0.279742	0.49364	1.76463	0.000726532
EIF2B5	0.139157	0.270723	1.94545	1.56164e-06
EIF2D	0.0255139	0.0876177	3.43412	1.21294e-20
EIF2S1	1.74849	3.12043	1.78465	9.94922e-31
EIF2S2	2.19938	3.98907	1.81372	4.12684e-11
EIF2S3	0.318489	0.749674	2.35385	5.34681e-13
EIF3A	1.88842	3.05047	1.61535	2.5415e-29
EIF3B	1.74278	3.16798	1.81777	3.8571e-44
EIF3C	0.191094	0.298836	1.56382	0.0454229
EIF3D	2.51319	3.69488	1.47019	1.68404e-10
EIF3E	0.724611	1.07721	1.4866	0.00135508
EIF3F	15.9238	21.0798	1.32379	3.67851e-06
EIF3G	0.771965	1.28039	1.65861	6.87765e-09
EIF3H	0.795513	1.22368	1.53823	0.000575974
EIF3I	1.21642	2.04518	1.6813	1.34575e-07
EIF3J	0.109282	0.269078	2.46223	1.11233e-20
EIF3K	3.52458	4.49719	1.27595	0.00783631
EIF3L	2.15803	2.82157	1.30747	1.27665e-13
EIF3M	0.440489	0.985588	2.23749	7.32388e-16
EIF4A1	15.3291	24.378	1.59031	2.394e-11
EIF4A2	11.9301	19.4689	1.63191	1.64288e-10
EIF4A3	1.01163	3.77311	3.72974	8.95966e-34
EIF4B	0.0803757	0.200914	2.49968	2.73453e-15
EIF4E	0.695672	0.737229	1.05974	0.0574636
EIF4E2	0.0136893	0.09536	6.96601	6.26906e-10
EIF4EBP1	0.142519	0.893414	6.26876	0.000126683
EIF4ENIF1	0.000379268	0.00575617	15.1771	2.40806e-09
EIF4G1	2.00769	2.97481	1.48171	8.91432e-23
EIF4G2	0.711221	1.36846	1.92409	3.57241e-52
EIF4G3	0.0506336	0.134875	2.66375	1.63042e-18
EIF4H	8.59006	8.77015	1.02096	0.0431293
EIF5	1.08163	1.7206	1.59075	4.03095e-06
EIF5A	27.221	35.7768	1.31431	0.0133718
EIF5A2	1e-05	0.646207	64620.7	0.00346333
EIF5B	0.417279	0.821221	1.96804	1.40141e-35
EIF6	9.43193	9.63645	1.02168	0.00814967
ELAC2	0.00463933	0.0648231	13.9725	2.48529e-53
ELANE	0.0224783	0.742501	33.0318	1.2142e-28
ELAVL1	2.74675	6.32348	2.30217	5.75777e-21
ELF1	0.0113918	0.0719375	6.31482	2.34684e-38
ELF3	0.00535293	0.0260846	4.87295	6.71556e-08
ELL	1e-05	0.00210176	210.176	0.00118473
ELMO1	0.0177081	0.230813	13.0343	1.32735e-72
ELMO2	0.00585016	0.0668243	11.4226	2.10534e-15
ELMO3	0.0151207	0.0397585	2.62941	2.39834e-09
ELMOD2	0.00204363	0.0604084	29.5593	1.3332e-07
ELMSAN1	0.00748596	0.0226051	3.01967	1.62363e-18
ELN	2.54021	3.33233	1.31183	0.0657174
ELOVL1	0.000821401	0.0134201	16.3381	0.000126683
ELOVL5	1e-05	0.0222867	2228.67	4.59363e-05
ELP2	1e-05	0.00113801	113.801	0.00171589
ELP3	0.160725	0.405917	2.52554	1.07895e-21
ELP4	1e-05	0.000416356	41.6356	0.00080849
ELP5	1e-05	0.00178716	178.716	0.00166583
ELP6	0.000163758	0.00948341	57.9111	3.12656e-05
EMC1	0.295915	0.533789	1.80386	1.03631e-16
EMC10	0.0749662	0.271442	3.62085	5.37229e-25
EMC2	0.411496	0.512651	1.24582	5.93845e-06
EMC3	0.127706	0.338276	2.64887	7.30936e-05
EMC4	0.189461	0.3261	1.7212	1.01969e-11
EMC6	0.748027	1.38702	1.85424	0.00899154
EMC7	0.223898	0.626815	2.79955	4.42672e-16
EMC8	0.0579568	0.22383	3.86201	1.20969e-28
EMC9	0.0356999	0.0633829	1.77544	0.00178904
EMD	0.203143	0.565895	2.7857	3.60402e-16
EMG1	0.0236662	0.138533	5.85362	7.57716e-19
EMILIN1	2.75159	5.48768	1.99437	1.77944e-21
EMILIN2	0.0100312	0.0847255	8.44619	3.57378e-50
EML1	0.0119996	0.0502787	4.19004	4.99561e-08
EML2	1.40208	1.12364	0.801411	9.4521e-11
EML3	0.116369	0.155179	1.33351	1.34166e-12
EML4	0.286982	0.852235	2.96965	1.28215e-24
EMP3	1e-05	0.0365022	3650.22	1.6646e-08
ENAH	0.0465429	0.428093	9.19781	2.35391e-47
ENDOD1	0.903735	0.659312	0.729541	0.00109149
ENDOG	0.0103137	0.0621326	6.02428	0.0015744
ENDOU	2.71166	0.297603	0.10975	9.774e-100
ENG	0.0959565	0.531108	5.53488	6.39191e-55
ENGASE	1e-05	0.010097	1009.7	1.92235e-12
ENO1	401.528	560.84	1.39676	9.11473e-14
ENO2	40.9591	82.1069	2.00461	4.27001e-16
ENO3	4.54225	15.1152	3.3277	0.00281433
ENOPH1	2.01256	2.80938	1.39592	2.04922e-05
ENPEP	1e-05	0.00446992	446.992	1.23481e-05
ENPP1	0.000314363	0.00437597	13.9201	8.5062e-05
ENPP4	1e-05	0.00562646	562.646	0.000277333
ENSA	5.99016	8.01148	1.33744	0.0545422
ENTPD1	0.187186	0.669417	3.57622	1.39954e-19
ENY2	0.116677	1.48516	12.7289	6.8548e-49
EOGT	0.00335153	0.015944	4.75724	9.14398e-11
EP300	5.90127e-05	0.00259371	43.9517	0.000114867
EP400	0.000347229	0.00259968	7.48693	0.000375913
EPAS1	0.000290541	0.000758941	2.61216	0.00329821
EPB41	0.408565	0.601057	1.47114	0.000378102
EPB41L1	0.50008	0.744282	1.48832	0.0663553
EPB41L2	0.286238	0.732777	2.56002	1.38529e-21
EPB41L3	0.0100681	0.0515664	5.12176	4.70872e-24
EPB41L5	1e-05	0.00082125	82.125	0.00116743
EPB42	0.187161	0.129642	0.69268	0.0227045
EPCAM	0.00528395	0.106059	20.072	1.86198e-46
EPDR1	1e-05	0.0575836	5758.36	1.30158e-06
EPHA1	0.167049	0.028794	0.172369	1.35861e-37
EPHA2	0.155209	0.0705361	0.454459	3.14696e-27
EPHB3	0.0103717	0.00981339	0.946171	0.00632998
EPHB4	1e-05	0.0115278	1152.78	3.62582e-08
EPHX1	3.4173	4.58678	1.34222	0.00944447
EPHX2	7.38468	2.35746	0.319236	3.60582e-18
EPM2AIP1	0.0142469	0.0499182	3.50378	1.29272e-11
EPN1	0.190922	0.256399	1.34295	0.00760506
EPN2	0.0342509	0.025921	0.756797	0.000129717
EPN3	0.0219471	0.00334186	0.152269	1.61193e-12
EPPK1	0.847866	3.15656	3.72295	1.84946e-59
EPRS	0.763497	1.26087	1.65144	1.88119e-21
EPS15	0.169252	0.312619	1.84706	1.99891e-10
EPS15L1	0.255697	0.355516	1.39038	4.41901e-06
EPS8	0.00500825	0.270839	54.0786	9.39497e-25
EPS8L1	1.23189	0.167715	0.136144	4.71504e-74
EPS8L2	3.75018	1.61847	0.431571	9.2531e-28
EPS8L3	0.000253185	0.000474831	1.87543	0.0273006
EPT1	1e-05	0.00391104	391.104	0.000575783
EPX	5.07053	18.1312	3.5758	1.47316e-48
ERAL1	1e-05	0.0618354	6183.54	4.57568e-12
ERAP1	0.260063	0.729247	2.80412	2.18303e-27
ERAP2	0.0260671	0.127584	4.89445	2.05154e-12
ERBB2	0.0351932	0.0618871	1.75849	0.064945
ERBB2IP	0.00641061	0.0348421	5.43507	5.07537e-31
ERC1	0.00920045	0.0417111	4.5336	9.35371e-16
ERC2	0.000840669	0.0119852	14.2567	0.0456881
ERCC1	0.00273108	0.0436078	15.9672	2.73503e-19
ERCC2	0.00354936	0.0256712	7.23263	1.15936e-13
ERCC3	0.000303758	0.00829265	27.3002	4.80316e-14
ERCC4	1e-05	0.0027865	278.65	2.41636e-08
ERCC6L	1e-05	0.00224345	224.345	4.31499e-07
ERF	0.000114108	0.00302314	26.4936	5.71113e-08
ERGIC1	0.328846	0.976596	2.96977	8.78489e-27
ERGIC2	0.00352917	0.0382447	10.8367	2.24801e-13
ERGIC3	0.0609668	0.131225	2.1524	6.67197e-14
ERH	0.00258975	4.5893	1772.11	2.55478e-08
ERI1	0.000390541	0.00231021	5.91541	0.0035248
ERICH1	1e-05	0.000640763	64.0763	0.00166102
ERLEC1	0.013237	0.0782699	5.91297	3.80018e-39
ERLIN1	0.195845	0.284488	1.45262	0.00791512
ERLIN2	1.187	1.83268	1.54395	1.3847e-06
[truncated: 4,886 more rows]
