# Supplementary material for: Integrative proteogenomic characterization of early esophageal cancer
Source: Nat Commun. 2023 Mar 25;14:1666. doi: 10.1038/s41467-023-37440-w (PMC10039899; doi:10.1038/s41467-023-37440-w)
Supplement: Supplementary file 9 — Supplementary Data 7 [file 41467_2023_37440_MOESM9_ESM.xlsx]

## Sheet: Description
Supplementary Data 7: Aberrant glycolytic metabolism in ESCC and its key enzyme, PGK1, as a potential therapeutic target, Related to Fig 7,8, and Supplementary Fig. 8.
Sheet	Description
7a	The overall survival information of PGK1. The data was downloaded from TCGA.
7b	Metabolites levels in KYSE150 cells transfected with PGK1, or co-transfected with PGK1 and ERK2.
7c	Metabolites levels in PGK1-knockdown KYSE150 cells and control cells.
7d	The impacts of PGK1 and/or ERK2 on PDH activity in KYSE150 cells and ECA109 cells.
7e	The impacts of overexpressed PGK1 and ERK2 on OCR and ECAR.
7f	The impacts of knock-down PGK1 on OCR and ECAR.
7g	Cell proliferation in four kinds of ESCC cell lines (KYSE150, KYSE70, ECA109, and TE-8) with various treatments.
7h	Cell proliferation in four kinds of ESCC cell lines (KYSE150, KYSE70, ECA109, and TE-8) with PGK1 knockdown and/or ERK2 knockdown.
7i	Cell proliferation in GAPDH or PGM-knocking down- KYSE150 cells (left) and ECA109 cells (right).
7j	The effects of gemcitabine on inhibition of PGK1 activity (IC50: 16.3 nM).
7k	Gemcitabine decreased PGK1 mediated metabolic flux.
7l	Gemcitabine inhibited cell proliferation.
7m	The impacts of PGK1 on Tumor weight (g) in KYSE150 cells, ECA109 cells, and TE-8 cells xenografts with three groups: control group, PGK1-overexpression (OE) group, and PGK1-OE-inhibitor (gemcitabine) group..
7n	The impacts of PGK1 on tumor weight (g) of KYSE150 cells, ECA109 cells, and TE-8 cells xenografts with two groups: control group and PGK1-knockdown group.
7o	The impacts of PGK1 on the abundance of PGK1 at the protein and phosphoprotein levels in TE-8 cells.

## Sheet: 7a
Patients	Group	OS_Status	OS_days	RNA-seq	two-sided Log-rank (Mantel-Cox) test
TCGA-VR-A8EO	Low	0	785	3129.55	Chi square	7.081
TCGA-IG-A5S3	Low	0	712	3474.17	df	1
TCGA-LN-A49Y	Low	0	379	3876.87	p value	0.0078
TCGA-LN-A8I1	Low	0	401	4423.04	p value summary	**
TCGA-LN-A4A5	Low	1	681	4489.38	Are the survival curves sig different?	Yes
TCGA-VR-A8EY	Low	0	1025	4527.93
TCGA-VR-AA4G	Low	0	549	4719.75
TCGA-LN-A49N	Low	0	378	4973.37
TCGA-IG-A8O2	Low	1	142	5051.47
TCGA-LN-A9FP	Low	0	366	5079.48
TCGA-XP-A8T6	Low	1	763	5218.92
TCGA-IG-A4P3	Low	1	567	5244.4
TCGA-LN-A49R	Low	0	407	5434.45
TCGA-VR-AA7B	Low	0	342	5521.72
TCGA-LN-A4MR	Low	0	402	5556.69
TCGA-LN-A4A8	Low	0	472	5614.71
TCGA-L5-A8NQ	Low	1	650	5648.55
TCGA-LN-A9FQ	Low	0	391	5651.49
TCGA-L5-A8NK	Low	0	412	5681.41
TCGA-V5-AASV	Low	0	467	5818.8
TCGA-VR-A8EP	Low	0	824	5836.33
TCGA-VR-AA7I	Low	1	484	6035.34
TCGA-LN-A49S	Low	0	400	6109.48
TCGA-VR-A8EX	Low	1	855	6241.89
TCGA-VR-AA7D	Low	1	279	6285.51
TCGA-IG-A3YB	Low	0	80	6573.24
TCGA-LN-A7HW	Low	0	365	6635.6
TCGA-LN-A49K	Low	1	180	6805.04
TCGA-LN-A7HY	Low	0	366	7164.68
TCGA-JY-A6FD	Low	0	2069	7247.04
TCGA-IG-A3QL	Low	0	1071	7342.48
TCGA-IG-A3YA	Low	0	632	7369.25
TCGA-LN-A9FR	Low	0	373	7401.99
TCGA-LN-A4A9	Low	1	351	7675.95
TCGA-LN-A5U7	Low	0	768	7764.61
TCGA-VR-A8ET	Low	1	47	7962.39
TCGA-VR-A8EZ	Low	1	553	8056.15
TCGA-LN-A4A3	Low	0	388	8126.11
TCGA-LN-A49W	Low	0	403	8183.13
TCGA-Z6-A9VB	Low	0	40	8190.3
TCGA-Q9-A6FU	Low	1	157	8387.97
TCGA-IG-A97H	Low	0	441	8643.37
TCGA-IG-A3YC	Low	0	612	8747.21
TCGA-LN-A8I0	Low	0	407	8822.52
TCGA-VR-A8EW	Low	1	247	8979.3
TCGA-LN-A49U	Low	0	467	9174.4
TCGA-LN-A7HZ	Low	0	401	9712.31
TCGA-LN-A49X	Low	0	384	9855.66
TCGA-LN-A4A2	Low	0	380	9956.59
TCGA-Z6-A8JE	Low	0	64	10224
TCGA-IG-A3I8	Low	0	1012	10274.3
TCGA-S8-A6BW	Low	0	620	10506.2
TCGA-Z6-AAPN	Low	0	81	10592
TCGA-LN-A49P	Low	0	375	10788
TCGA-LN-A49L	Low	0	318	10905.1
TCGA-L7-A56G	Low	1	330	11051.6
TCGA-LN-A49O	Low	0	408	11127.3
TCGA-LN-A8HZ	Low	0	375	11396
TCGA-IG-A50L	Low	0	16	11714.2
TCGA-IG-A51D	Low	0	518	11917.8
TCGA-JY-A6FE	Low	1	112	11938.7
TCGA-LN-A7HX	Low	0	372	11960
TCGA-LN-A4MQ	Low	0	375	11961.2
TCGA-LN-A49M	Low	0	385	12104.9
TCGA-JY-A6FG	Low	1	1263	12509.3
TCGA-LN-A5U5	High	1	136	12677.4
TCGA-XP-A8T8	High	0	437	12856.3
TCGA-JY-A93F	High	0	731	12858.2
TCGA-IG-A5B8	High	1	24	13362.9
TCGA-LN-A4A6	High	0	391	13373.8
TCGA-IG-A97I	High	0	370	13859.3
TCGA-LN-A9FO	High	0	4	13882
TCGA-IG-A625	High	1	390	14315.7
TCGA-L5-A43J	High	1	131	14767.7
TCGA-Z6-A8JD	High	0	104	15140.6
TCGA-IG-A3Y9	High	1	26	15408.9
TCGA-LN-A7HV	High	0	320	15635.7
TCGA-LN-A5U6	High	0	375	16168.8
TCGA-IG-A6QS	High	1	303	19054.5
TCGA-VR-A8EU	High	1	557	20396.2
TCGA-LN-A4A1	High	0	383	29248.5

## Sheet: 7b
PGK1 OE	Vector								PGK1								PGK1 + ERK2								pvalue (two-sided t-test)			p value from two-sided Student's t-test.
																									Empty vector/PGK1	Empty vector/(PGK1+ERK2)	ERK2/(PGK1+ERK2)
3-phosphoglycerate	1.17511	0.80174	0.881309	1.07508	1.06677	0.98944	0.79654	1.21402	1.69285	1.81848	1.27318	1.21167	1.06502	1.2553	1.59151	1.37856	2.45474	2.16155	2.43049	2.38058	2.21516	1.95515	1.77799	2.06454	0.00204988	1.56689e-08	2.69297e-05
Pyruvate	0.990665	1.00911	0.872579	1.26893	1.03858	0.870866	1.0326	0.916743	1.4469	1.63992	1.11819	1.71163	1.4612	1.6536	1.03413	1.35491	2.07993	1.80129	2.21194	2.36413	1.17584	1.68256	1.80921	2.23129	0.000708557	1.65756e-05	0.00898838
Lactate	0.74435	1.07632	0.911651	0.943771	1.3078	1.21401	0.786449	1.01567	1.35879	1.75896	1.06916	1.39968	1.75805	1.39147	0.952731	0.864675	2.59857	1.80432	1.71051	2.58591	1.5396	1.74865	2.48245	2.3423	0.0367984	1.53009e-05	0.00138129
Citrate	0.715428	0.865493	1.00701	1.36593	1.24674	1.02891	0.661859	1.10882	1.35018	0.940037	1.18988	1.75861	1.86007	0.971866	1.62743	1.11564	0.950223	1.25876	1.07979	1.26238	1.24268	0.95681	0.81582	0.862357	0.0378044	0.628318	0.0545641
Succinate	0.820815	1.01757	0.812628	1.22525	0.738397	1.12889	1.2284	1.02798	1.90042	1.11451	1.03789	1.35011	1.26689	1.12289	1.35505	1.9116	1.02592	0.906179	1.2408	0.932464	0.821238	0.566055	0.830978	0.845667	0.0154352	0.297085	0.00352207
Fumarate	0.988006	0.926128	0.918762	0.947955	0.976718	0.910464	1.30789	1.02409	2.24959	1.60389	1.98152	1.23677	2.24446	1.21186	1.30624	2.39261	0.472705	0.535127	1.33644	0.825556	0.874562	1.45875	0.629155	0.69745	0.000749256	0.301384	0.000803845
Serine	0.908111	0.940053	0.959555	1.10336	1.08892	1.02165	1.12316	0.85519	1.4543	1.28443	1.39095	1.63769	1.37357	1.4032	1.28594	1.3907	1.64018	1.411	1.93663	1.87943	1.89565	1.72645	1.87442	1.66987	2.33069e-06	5.31673e-08	0.000319087
Glycine	0.952446	0.78738	1.11721	1.38627	0.920989	0.800363	0.801646	1.23367	1.05142	1.27522	1.20772	1.56129	1.20864	1.60479	1.65459	1.40361	1.38254	0.858812	1.05461	1.71167	1.36736	1.68372	1.60622	1.85081	0.00477875	0.00892874	0.641338

## Sheet: 7c
PGK1 knock-down	Scrambled shRNA							PGK1 shRNA							p value (two-sided t-test)	p value from two-sided Student's t-test.
3-phosphoglycerate	1.08437	1.0967	1.04348	0.990446	0.785	1.03356	0.96644	0.714694	0.654197	0.547851	0.844515	0.823889	0.761344	0.760402	0.000389886
Pyruvate	0.855724	1.07985	0.981016	0.802077	0.910428	0.94284	1.42804	0.859676	0.448944	0.603357	0.329846	0.390177	0.752244	0.664275	0.0021349
Lactate	1.14105	1.02199	1.25046	0.75231	0.80589	1.03371	0.994581	0.916399	0.576203	0.786717	0.78632	0.566143	0.565583	0.728794	0.00420627
Citrate	0.86814	1.06059	1.1913	0.744796	0.609967	0.648432	1.87668	0.831102	0.58817	0.348776	0.608902	1.57332	0.877158	0.735285	0.372281
Succinate	0.732843	0.733708	0.89037	1.25871	0.96914	0.678757	1.73648	0.562791	0.892422	0.504035	0.595754	0.95941	0.688446	0.626148	0.0728472
Fumarate	0.876223	1.06921	0.865862	1.04662	1.06406	0.793471	1.28458	0.438203	0.703482	0.630225	0.263384	0.180605	0.745717	0.19269	0.000360154
Serine	0.981445	0.978884	1.00022	1.00973	1.02972	1.13725	0.862747	0.453859	0.779153	0.668674	0.664666	0.720358	0.734587	0.664168	2.47288e-05
Glycine	1.14758	1.16496	1.00804	0.565826	0.893466	0.990696	1.22944	0.738117	0.558151	0.637883	0.280983	0.271261	0.629006	0.369858	0.000682268

## Sheet: 7d
	KYSE150 cells						p value (two-sided t-test)	ECA109 cells						p value (two-sided t-test)	p value from two-sided Student's t-test.
Vector	1.11	0.87	1.28	0.82	0.94	0.97		1.18	0.88	0.92	1.04	1.06	0.92
Vector + ERK2	0.74	0.61	1.05	0.73	0.76	0.99	0.0883389	0.9	0.94	0.68	0.93	0.9	0.61	0.0428101
PGK1	0.64	0.69	0.69	0.77	0.77	1.05	0.0310356	0.94	0.71	1.02	0.77	0.73	0.91	0.0524433
PGK1 + ERK2	0.37	0.45	0.41	0.38	0.4	0.27	7.68704e-06	0.4	0.38	0.37	0.32	0.39	0.38	1.28251e-07
PGK1_S203A	1.01	0.89	1.34	0.84	1.02	0.73	0.814143	0.96	1.02	0.94	1.09	1	1.08	0.782028
PGK1-S203A + ERK2	0.87	0.88	1	0.89	1.3	0.77	0.65932	0.88	0.83	0.97	0.67	0.99	0.8	0.0581524

## Sheet: 7e
OCR
Time (minutes)	Control			PGK1			PGK1 + ERK2				ATP production
1.34489	185.247	178.925	171.458	129.22	127.358	137.417	102.967	109.088	92.1662		Control	PGK1	PGK1 + ERK2
7.96675	170.861	164.244	176.958	126.034	124.326	131.557	98.4913	105.693	89.564		113.324	64.3549	46.1152
14.6051	168.749	163.749	173.663	122.455	121.912	128.762	95.228	103.878	87.6863		112.275	62.8576	45.2396
21.3222	72.2674	66.9908	78.7865	56.5118	56.999	64.5415	50.8657	58.45	43.5395		92.9535	78.6391	52.4723
27.9131	71.8492	69.4341	73.5661	57.9932	57.4036	64.8288	51.376	60.2462	44.9472		99.3132	68.7202	47.5857
34.5247	74.343	69.5255	79.8247	59.3002	59.6563	65.5957	51.2587	60.711	48.8411		95.0988	70.5864	47.9346
41.2562	249.295	257.421	241.347	154.043	166.758	151.431	126.355	113.419	91.5884		103.707	64.5397	43.1532
47.8984	243.97	254.906	241.448	148.919	146.362	142.693	107.423	113.6	96.6805		94.3612	66.8968	46.5746
54.5521	239.604	237.344	241.78	135.621	147.346	131.613	94.152	102.992	89.787		94.5108	66.0729	45.813
61.2394	42.9151	44.3028	40.1604	30.9884	34.6721	41.0809	27.6135	35.927	16.9719		94.1238	67.314	41.3961
67.84	42.4832	43.6385	41.7984	33.6303	35.6349	42.3941	27.6482	35.7969	18.6517	p value (two-sided t-test)	1.58622e-08
74.4963	40.6643	42.0784	37.1431	34.7844	35.8498	43.5537	27.6256	35.2137	20.4931		2.56829e-12
ECAR
Time (minutes)	Control			PGK1			PGK1 + ERK2				Glycolysis
1.28333	27.1675	33.7182	28.8904	37.8356	47.2422	53.5233	44.9295	54.5766	76.9585		Control	PGK1	PGK1 + ERK2
7.81667	24.7492	26.4587	26.6643	34.0565	42.2178	52.2034	39.8115	52.8964	68.867		63.8507	69.0955	122.194
14.35	25.581	27.3504	27.0989	34.3987	41.0835	50.4774	39.0385	54.7466	66.2478		76.7285	97.2658	138.072
21.1167	86.0316	102.251	95.999	121.934	123.462	153.067	173.592	187.926	197.558		73.1432	125.872	118.95
27.65	87.9947	90.7733	91.1091	112.419	118.801	142.84	161.045	171.717	178.629		70.4907	86.1059	133.261
34.1667	93.2702	78.0774	89.1336	103.184	112.257	134.207	149.774	158.485	167.163		70.1548	92.3377	143.139
40.9333	138.993	171.133	163.187	201.127	194.627	223.534	249.657	277.422	292.812		74.0669	118.201	120.82
47.4667	132.101	150.75	164.347	195.688	188.847	208.867	242.768	260.519	271.527		74.7242	80.6343	128.542
54	136.033	143.37	144.638	191.093	181.472	198.184	245.568	243.851	255.53		59.2367	85.4302	136.033
60.7667	22.1809	25.5223	22.8558	52.8386	26.1966	27.1949	51.3979	49.854	78.6087		73.6539	107.355	123.829
67.3	17.5041	20.6186	17.0422	26.3131	26.4633	24.6391	27.7842	28.5782	57.8087	p value (two-sided t-test)	0.00121206
73.8333	18.546	18.8407	15.4797	22.55	26.8272	26.8517	21.2326	22.4522	43.3336		1.02327e-11

## Sheet: 7f
OCR
Time (minutes)	Scrambled shRNA			PGK1 shRNA				ATP production
1.34489	191.247	165.925	182.948	231.186	226.234	252.991		Scrambled shRNA	PGK1 shRNA
7.96675	177.861	189.244	165.038	222.712	218.17	237.404		119.533	116.5
14.6051	175.749	179.749	171.692	213.192	211.749	229.968		81.352	163.853
21.3222	75.2674	86.9908	70.5035	96.0701	96.8983	109.72		115.889	127.415
27.9131	78.8492	84.4341	72.7825	98.5884	97.5862	110.209		102.044	125.363
34.5247	80.343	84.5255	92.5066	100.81	101.416	111.513		108.021	115.05
41.2562	250.295	257.421	233.347	323.491	350.191	318.004		95.0815	137.873
47.8984	246.97	234.906	261.449	333.58	327.852	319.633		96.9811	117.793
54.5521	252.604	237.344	240.78	303.792	307.656	294.813		98.1406	115.868
61.2394	40.9151	44.3028	39.1604	46.4825	52.0081	61.6214		81.6107	149.593
67.84	48.4832	43.6385	33.7984	50.4454	53.4523	63.5912	p value (two-sided t-test)	0.000769649
74.4963	34.6643	52.0784	36.1431	52.1766	53.7747	65.3305
ECAR
Time (minutes)	Scrambled shRNA			PGK1 shRNA				Glycolysis
1.28333	25.7027	32.2732	24.9899	15.353	17.3769	16.9892		Scrambled shRNA	PGK1 shRNA
7.81667	26.345	26.3688	38.684	15.1924	18.048	17.946		57.4124	32.6962
14.35	26.0897	32.419	33.7989	15.3051	18.2245	18.1392		53.9313	36.8422
21.1167	87.9747	91.1651	106.174	58.5127	67.0575	65.6211		65.9852	39.431
27.65	85.8581	99.3297	85.9959	56.5495	65.4548	65.1042		60.6664	41.3646
34.1667	88.901	87.6896	84.5612	54.9119	63.0748	63.3217		78.4707	45.7607
40.9333	167.141	150.693	158.745	97.9191	110.3	107.66		65.0205	46.683
47.4667	150.248	145.409	143.481	89.6551	99.0562	97.6326		65.2568	41.8593
54	155.445	138.823	134.204	89.2436	93.0717	92.0644		67.3162	44.2929
60.7667	30.5624	37.2338	40.1885	25.8165	30.2153	26.1901		65.7039	45.4005
67.3	25.1916	20.859	20.9754	15.1849	19.6942	18.4212	p value (two-sided t-test)	3.91951e-07
73.8333	23.6442	20.3735	18.8574	13.0526	18.7819	17.9211

## Sheet: 7g
KYSE150 cells																					p value (two-sided t-test)			p value from two-sided Student's t-test.
Days	Empty vector					PGK1					ERK2					PGK1+ERK2					Empty vector/PGK1	Empty vector/ERK2	Empty vector/(PGK1+ERK2)
0 day	0.034	0.057	0.052	0.038	0.074	0.042	0.068	0.056	0.038	0.051	0.065	0.07	0.048	0.041	0.055	0.036	0.078	0.041	0.056	0.08	1	0.605081	0.55161
1 day	0.244	0.315	0.291	0.258	0.311	0.462	0.525	0.553	0.469	0.491	0.332	0.295	0.371	0.366	0.418	0.79	0.76	0.702	0.805	0.745	1.06471e-05	0.0196997	3.0236e-08
2 day	0.612	0.515	0.565	0.47	0.64	1.113	1.15	1.315	1.225	1.21	0.72	0.689	0.775	0.749	0.811	1.518	1.65	1.562	1.498	1.705	7.29397e-07	0.00103192	3.44419e-08
3 day	0.97	1.18	0.98	1.031	1.128	2.02	2.21	2.115	2.025	2.13	1.333	1.415	1.385	1.36	1.45	2.698	2.88	2.71	2.79	2.94	5.86491e-08	9.64533e-05	3.02626e-09
4 day	1.766	1.879	1.92	1.701	2.01	3.21	3.3	3.44	3.61	3.54	2.56	2.61	2.485	2.25	2.441	4.89	4.56	5.05	4.64	4.71	1.46899e-07	7.60686e-05	2.91745e-09
KYSE70													p value (two-sided t-test)
Days	Empty vector			PGK1			ERK2			PGK1+ERK2			Empty vector/PGK1	Empty vector/ERK2	Empty vector/(PGK1+ERK2)
0 day	0.201	0.198	0.186	0.166	0.199	0.188	0.163	0.307	0.168	0.153	0.171	0.228	0.376402	0.728328	0.658312
1 day	0.278	0.281	0.273	0.363	0.325	0.311	0.372	0.368	0.397	0.386	0.394	0.481	0.0239363	0.00040927	0.00939926
2 day	0.393	0.439	0.335	0.653	0.518	0.482	0.645	0.782	0.621	0.947	0.786	1.288	0.0543956	0.00737748	0.014947
3 day	0.513	0.876	0.809	0.921	1.282	1.512	1.365	1.486	1.679	1.838	1.679	1.957	0.069185	0.00572979	0.00136334
4 day	1.667	2.005	1.834	2.312	2.862	2.751	2.713	3.184	2.743	3.582	3.728	3.694	0.0142388	0.00445862	6.83643e-05
ECA109 cells																					p value (two-sided t-test)
Days	Empty vector					PGK1					ERK2					PGK1+ERK2					Empty vector/PGK1	Empty vector/ERK2	Empty vector/(PGK1+ERK2)
0 day	0.047	0.055	0.064	0.04	0.052	0.049	0.07	0.053	0.042	0.066	0.061	0.048	0.055	0.059	0.045	0.05	0.044	0.048	0.062	0.06	0.523742	0.703073	0.827189
1 day	0.221	0.202	0.261	0.245	0.236	0.445	0.512	0.396	0.472	0.432	0.303	0.285	0.204	0.261	0.326	0.849	0.801	0.775	0.632	0.711	8.77554e-06	0.102231	9.51952e-07
2 day	0.447	0.481	0.531	0.515	0.48	1.012	0.95	0.982	1.126	0.956	0.711	0.698	0.817	0.868	0.651	1.642	1.574	1.556	1.569	1.387	4.86328e-07	0.000315558	1.13761e-08
3 day	1.01	0.952	0.855	0.93	0.81	1.743	1.806	1.756	1.962	2.1702	1.321	1.246	1.301	1.438	1.279	2.521	2.69	2.761	2.892	2.657	3.95325e-06	3.05578e-05	6.19094e-09
4 day	1.4146	1.65	1.485	1.5156	1.605	3.022	3.3773	3.233	2.825	2.95	2.1868	2.265	2.0484	2.166	2.2498	4.548	4.19	4.691	4.745	4.4821	5.43024e-07	3.21223e-06	2.69792e-09
TE-8													p value (two-sided t-test)
Days	Empty vector			PGK1			ERK2			PGK1+ERK2			Empty vector/PGK1	Empty vector/ERK2	Empty vector/(PGK1+ERK2)
0 day	0.187	0.191	0.192	0.181	0.192	0.192	0.196	0.194	0.194	0.193	0.194	0.198	0.69634	0.0488116	0.0816234
1 day	0.282	0.269	0.284	0.471	0.328	0.374	0.384	0.386	0.479	0.476	0.586	0.478	0.0565832	0.0121118	0.00303699
2 day	0.396	0.415	0.323	0.857	0.515	0.642	0.905	0.757	0.862	1.332	0.962	0.824	0.0473757	0.000885965	0.0127666
3 day	0.609	0.714	0.727	1.411	1.128	1.112	1.434	1.637	1.207	2.213	1.923	2.488	0.00684281	0.00460369	0.000804984
4 day	1.608	1.363	1.495	2.405	2.686	2.292	2.798	2.715	2.495	3.251	3.688	3.796	0.00207389	0.000504489	0.000321661

## Sheet: 7h
KYSE150 cells																					p value (two-sided t-test)			p value from two-sided Student's t-test.
Days	Scrambled shRNA					PGK1 shRNA					ERK2 shRNA					PGK1/ERK2 shRNA					Scramed shRNA/PGK1 shRNA	Scramed shRNA/ERK2 shRNA	Scramed shRNA/(PGK1/ERK2) shRNA
0 day	0.0533	0.0472	0.0456	0.068	0.059	0.0544	0.0506	0.0589	0.0445	0.0665	0.043	0.0657	0.054	0.0615	0.0589	0.0535	0.0525	0.053	0.0428	0.0489	0.949781	0.732849	0.355168
1 day	0.31053	0.32105	0.28947	0.30526	0.29474	0.23016	0.21316	0.24737	0.26842	0.22105	0.27895	0.27895	0.32105	0.24737	0.27211	0.2081	0.1995	0.1865	0.212	0.205	0.000327102	0.0986369	5.72152e-07
2 day	0.784	0.616	0.6944	0.672	0.6496	0.617219	0.450331	0.463576	0.456954	0.470199	0.537086	0.603311	0.683444	0.695364	0.519868	0.351656	0.384106	0.38543	0.345033	0.388079	0.00196077	0.13939	5.98963e-06
3 day	1.3132	1.454	1.176	1.2348	1.274	0.9344	0.765	0.8548	0.8262	0.7752	1.0814	0.9242	1.09548	0.8854	0.965	0.6108	0.68386	0.64488	0.5408	0.58284	3.59991e-05	0.00140547	1.29324e-06
4 day	2.2995	2.117	2.2265	2.117	2.263	1.3553	1.475	1.3008	1.2986	1.3797	1.6041	1.7175	1.6419	1.823	1.7041	1.09804	0.88048	1.04924	0.96615	0.97615	1.4539e-07	1.19553e-05	1.42305e-08
KYSE70													p value (two-sided t-test)
Days	Scrambled shRNA			PGK1 shRNA			ERK2 shRNA			PGK1/ERK2 shRNA			Scramed shRNA/PGK1 shRNA	Scramed shRNA/ERK2 shRNA	Scramed shRNA/(PGK1/ERK2) shRNA
0 day	0.193	0.176	0.191	0.185	0.173	0.179	0.156	0.189	0.176	0.181	0.176	0.186	0.296146	0.302544	0.404923
1 day	0.282	0.29	0.328	0.261	0.258	0.277	0.266	0.273	0.259	0.258	0.263	0.275	0.0870575	0.0825266	0.0827536
2 day	0.451	0.466	0.394	0.401	0.353	0.341	0.396	0.372	0.332	0.347	0.311	0.339	0.0654292	0.0710456	0.0129234
3 day	0.758	0.832	0.896	0.621	0.506	0.592	0.651	0.534	0.575	0.434	0.408	0.532	0.00835663	0.0100113	0.00251082
4 day	1.531	1.441	1.568	0.713	0.861	0.984	0.824	0.768	0.776	0.551	0.602	0.663	0.00160939	6.37888e-05	5.28025e-05
ECA109 cells																					p value (two-sided t-test)
Days	Scrambled shRNA					PGK1 shRNA					ERK2 shRNA					PGK1/ERK2 shRNA					Scramed shRNA/PGK1 shRNA	Scramed shRNA/ERK2 shRNA	Scramed shRNA/(PGK1/ERK2) shRNA
0 day	0.0587	0.0562	0.04726	0.04594	0.05084	0.04084	0.04594	0.05615	0.04849	0.0536	0.04084	0.05105	0.06126	0.03573	0.05105	0.05615	0.06126	0.04849	0.05105	0.0536	0.47141	0.47685	0.503078
1 day	0.20408	0.29592	0.21224	0.26327	0.26531	0.17818	0.12182	0.24545	0.19636	0.18182	0.22177	0.2621	0.18145	0.25524	0.21169	0.131048	0.162097	0.15121	0.146774	0.177419	0.0425667	0.368892	0.00109943
2 day	0.75188	0.577444	0.526316	0.553383	0.663158	0.42328	0.407831	0.47619	0.518519	0.513228	0.564103	0.461538	0.512821	0.510256	0.487179	0.349351	0.30303	0.34632	0.4329	0.454545	0.0144104	0.0430673	0.00149566
3 day	1.3168	0.98096	1.19072	1.1132	1.2144	0.818182	0.757576	0.69697	0.757576	0.984848	0.9632	0.86	0.8568	0.8788	1.118	0.6784	0.672	0.5696	0.8192	0.512	0.00130933	0.0159009	0.000156657
4 day	2.311	2.1336	1.9304	2.032	2.09507	1.478	1.2847	1.405	1.494	1.21	1.6144	1.64	1.7656	1.532	1.6868	1.07604	1.1529	0.906506	0.95526	1.14074	2.42672e-05	0.000279998	1.04982e-06
TE-8													p value (two-sided t-test)
Days	Scrambled shRNA			PGK1 shRNA			ERK2 shRNA			PGK1/ERK2 shRNA			Scramed shRNA/PGK1 shRNA	Scramed shRNA/ERK2 shRNA	Scramed shRNA/(PGK1/ERK2) shRNA
0 day	0.173	0.199	0.188	0.181	0.177	0.196	0.183	0.191	0.175	0.186	0.191	0.178	0.843523	0.699521	0.852962
1 day	0.291	0.273	0.274	0.269	0.256	0.241	0.261	0.234	0.242	0.225	0.238	0.215	0.0739262	0.0273529	0.00383154
2 day	0.388	0.401	0.35	0.312	0.341	0.309	0.285	0.301	0.298	0.261	0.285	0.275	0.0326472	0.00613018	0.00323311
3 day	0.717	0.612	0.745	0.601	0.518	0.558	0.519	0.431	0.446	0.405	0.387	0.413	0.0481703	0.00977104	0.00215748
4 day	1.613	1.508	1.511	1.054	1.181	1.105	1.061	0.924	0.954	0.642	0.814	0.725	0.00103913	0.000474919	0.000173737

## Sheet: 7i
KYSE150 cells																					p value (two-sided t-test)			p value from two-sided Student's t-test.
Days	Empty vector					PGK1					GAPDH					PGM1					Empty vector/PGK1	Empty vector/GAPDH	Empty vector/PGM1
0 day	0.035186	0.058988	0.053813	0.051975	0.049127	0.053823	0.057949	0.040815	0.06458	0.061859	0.05921	0.057143	0.07619	0.04243	0.056918	0.047255	0.065	0.04243	0.057953	0.08279	0.329864	0.236578	0.289455
1 day	0.252509	0.249854	0.301148	0.286998	0.321846	0.478112	0.543309	0.572285	0.485356	0.608123	0.314358	0.305288	0.283938	0.237876	0.252577	0.281755	0.386504	0.426482	0.333074	0.270981	1.9868e-05	0.861222	0.120386
2 day	0.633343	0.53296	0.584704	0.486391	0.56232	1.15182	1.1901	1.36086	1.26772	1.32198	0.545109	0.713028	0.602028	0.575121	0.639283	0.870939	0.707543	0.916474	0.750242	0.564461	3.65762e-07	0.186757	0.0167862
3 day	1.00383	1.12115	1.01418	1.06696	1.16734	2.19045	2.379	2.18876	2.09562	2.20428	1.17949	1.26435	1.2333	1.40743	1.15677	1.39209	1.59804	1.50451	1.38873	1.24253	3.4561e-08	0.0123848	0.000839294
4 day	1.8588	1.98791	1.88696	1.76032	1.64801	3.32195	3.41508	3.86756	3.7359	3.69866	1.87818	2.2219	2.16626	1.63285	2.12613	2.66053	1.71903	2.22612	2.35018	2.53558	3.67129e-07	0.193197	0.0263483
ECA109 cells																					p value (two-sided t-test)
	Empty vector					PGK1					GAPDH					PGM1					Empty vector/PGK1	Empty vector/GAPDH	Empty vector/PGM1
0 day	0.0582	0.05665	0.06592	0.0689	0.05356	0.0669	0.0621	0.05459	0.04326	0.05442	0.06283	0.04944	0.05665	0.06077	0.067162	0.05922	0.0583	0.04944	0.06386	0.0618	0.401069	0.767805	0.59282
1 day	0.22763	0.210806	0.236883	0.225235	0.274308	0.45835	0.52736	0.50788	0.48616	0.44496	0.240069	0.225808	0.161631	0.206792	0.258292	0.397486	0.375014	0.362841	0.295891	0.332877	8.98954e-07	0.427686	0.000447597
2 day	0.486041	0.459543	0.454693	0.522305	0.46944	1.04236	1.0785	1.10115	1.15978	0.98468	0.563331	0.553031	0.647315	0.687723	0.515792	0.768755	0.736918	0.728491	0.734577	0.649368	6.68695e-08	0.00982841	5.78294e-06
3 day	0.89403	0.948056	0.88065	0.979	0.88943	1.99529	1.86018	1.80868	2.12086	2.23531	1.04664	0.987215	1.03079	1.13934	1.01336	1.18029	1.25941	1.29265	1.45398	1.14396	9.80347e-07	0.0046785	0.000300303
4 day	1.4157	1.56995	1.45295	1.52611	1.61532	3.51266	3.47862	3.82999	2.90975	3.30385	1.73262	1.39458	1.62296	1.61614	1.88253	2.12929	1.86168	1.69624	2.22152	2.09844	1.88302e-06	0.167055	0.00155099

[truncated: 6 more sheets: 7j, 7k, 7l, 7m, 7n, 7o]
