# Supplementary material for: Integrative proteogenomic characterization of early esophageal cancer
Source: Nat Commun. 2023 Mar 25;14:1666. doi: 10.1038/s41467-023-37440-w (PMC10039899; doi:10.1038/s41467-023-37440-w)
Supplement: Supplementary file 11 — Source Data [file 41467_2023_37440_MOESM11_ESM.xlsx]

## Sheet: Description
Source Data: The data presentation in graphs in the main manuscript and in the Supplementary Information.
Sheet	Description
Fig. 1c	The number of the gain of the neo-mutations of the stages in ESCC progression, related to the Fig. 1c.
Fig. 1e	The protein identifications number of 786 samples in ESCC progression, related to Fig. 1e.
Fig. 1f	The phosphosites identifications number of 145 samples in ESCC progression, related to Fig. 1f .
Fig. 2b	The impacts of SBS16 associated mutations on their counterpart proteins expression, related to Fig. 2b.
Fig. 2c	The OLFM4 postive associated biological pathways, related to Fig. 2c.
Fig. 2g	The APOBEC signature associated signaling pathways, related to Fig. 2g.
Fig. 2h, i	The proteins list associated with DCTN2 and RUVBL1, and DCTN2 mutation, related to Fig. 2h, i.
Fig. 3a	The significant arm events of 102 samples in ESCC progression, related to Fig. 3a.
Fig. 3b, c	The cis-effects of the genes at the chr3q gain on the protein levels, related to Fig. 3b, c.
Fig. 3d	The relative survival averaged across all available ESCC cell lines after depletion of the indicated genes by RNAi or CRISPR, and the Pearson’s correlation and p value of these genes with PCNA and MKI67 at the protein level, related to Fig. 3d.
Fig. 3f	The impacts of the top ten mutations of ESCC progression on proteins expression, related to Fig. 3f.
Fig. 3g	The expression (log10 Intensity) of MACF1 and GSK3A, related to Fig. 3g.
Fig. 3h	Represented pathways enrichment of proteins which were positive correlated with MACF1in Fudan cohort and TCGA cohort, related to Fig. 3h.
Fig. 5a	The information of CCP in the main cohort, related to Fig. 5a.
Fig. 5b	The value of the FC (C1 vs. C1) and related FDR of the genes in the main cohort, related to Fig. 5b.
Fig. 5e	The log10 intensity of AKAP9 and PRKACA, related to Fig. 5e.
Fig. 6b	The track information of ESCC patients in the main cohort and the validation cohort, related to Fig. 6b.
Fig. 7a	The proteins and (adjusted) p values in glycolysis, related to Fig. 7a.
Fig. 7b	The overall survival information of PGK1. The data was downloaded from TCGA, related to Fig. 7b.
Fig. 7c	The expression of PGK1 in ESCC progression at the protein and phosphoprotein levels, related to Fig. 7c.
Fig. 8a	The uncropped version of gels and blots related to Fig. 8a.
Fig. 8b	The uncropped version of gels and blots related to Fig. 8b.
Fig. 8c	The uncropped version of gels and blots related to Fig. 8c.
Fig. 8d	The impacts of PGK1 and/or ERK2 on PDH activity in KYSE150 cells and ECA109 cells, related to Fig. 8d.
Fig. 8e, f	The impacts of overexpressed PGK1 and ERK2 on OCR and ECAR, and the impacts of knock-down PGK1 on OCR and ECAR, related to Fig. 8e, f.
Fig. 8g	Cell proliferation in four kinds of ESCC cell lines (KYSE150, KYSE70, ECA109, and TE-8) with various treatments, related to Fig. 8g.
Fig. 8h	Gemcitabine decreased PGK1 mediated metabolic flux, related to Fig. 8h.
Fig. 8i	The impacts of PGK1 on Tumor weight (g) in KYSE150 cells, ECA109 cells, and TE-8 cells xenografts, , related to Fig. 8i.
Supplementary Fig. 2k, l	The protein identifications number of 256 samples of the validation cohort in ESCC progression, related to Supplementary Fig. 2k, l.
Supplementary Fig. 2j	The cumulative number of the protein identification number of 256 samples in the validation cohort, related to Supplementary Fig. 2j.
Supplementary Fig. 2h	The cumulative phosphosites identifications number of 145 samples in ESCC progression, related to Supplementary Fig. 2h.
Supplementary Fig. 2i	The cumulative phosphoprotein identifications number of 145 samples in ESCC progression, related to Supplementary Fig. 2i.
Supplementary Fig. 3a	The impacts of SBS16 on ESCC patients prognosis, related to Supplementary Fig. 3a. Data was downloaded from TCGA.
Supplementary Fig. 3b	The SBS16 postive associated biological pathways, related to Supplementary Fig. 3b.
Supplementary Fig. 3c	The (log10)expression of the proteins (OLFM4, CDK1, and CDK2) of the samples for WES, related to Supplementary Fig. 3c.
Supplementary Fig. 3e	The cosine similarity and dominant signatures in Fudan cohort and others ESCC cohorts, related to Supplementary Fig. 3e.
Supplementary Fig. 3i, j	The APOBEC signature associated clinic featuers of the ESCC patients, related to the Supplementary Fig. 3i, j.
Supplementary Fig. 3k	The impacts of APOBEC signature associated mutations on their counterpart proteins expression and the impacts of APOBEC signature on the protein-levels of DCTN2/EPS8/CENPE (Wilcoxon signed-rank test), related to Supplementary Fig. 3k.
Supplementary Fig. 4h	The represented biological pathways elevated by TP53 mutation, related to Supplementary Fig. 4h.
Supplementary Fig. 5a	The pathological information of the samples of 786 samples in the main cohort and the pathological information of the samples of 256 samples in the validation cohort,, related to Supplementary Fig. 5a.
Supplementary Fig. 5b	The ratio (C2 vs. C1) and FDR of the volcano analysis in the main cohort and the validation cohort, related to Supplementary Fig. 5b.
Supplementary Fig. 5c, d	The represented biological pathways in the phases in the main cohort and valiation cohort, related to Supplementary Fig. 5c, d.
Supplementary Fig. 5i, j	The represented biological pathways in the panels in the valiation cohort, related to Supplementary Fig. 5i, j.
Supplementary Fig. 5e, f	The expression (log10 Intensity) of the proteins in ESCC progression, related to Supplementary Fig. 5e, f.
Supplementary Fig. 6e	The information of CCP in the validation cohort, related to Supplementary Fig. 6e.
Supplementary Fig. 6f	The value of the FC (C1 vs. C1) and related FDR of the genes in the validation cohort, related to Supplementary Fig. 6f, g.
Supplementary Fig. 6g	The represented biological pathways in the C1 and C2 of the main cohort and validation cohort, related to Fig. 5b.
Supplementary Fig. 6h	The expression of the proteins in the C1 and C2, related to Supplementary Fig. 6h.
Supplementary Fig. 6i	The expression of the proteins in ESCC progression, related to Supplementary Fig. 6i.
Supplementary Fig. 6j	Survival analysis of patients with AKAP9 mutation versus WT comparison of ESCC (log-rank test). The survival information was referred the TCGA cohort, related to Supplementary Fig. 6j.
Supplementary Fig. 6l	The expression of AKAP9 in the C1 and C2 of the validation cohort at the protein level, related to Supplementary Fig. 6l.
Supplementary Fig. 7a, b, d	The represented biological pathways of tracks in the main cohort and validation cohort, related to Supplementary Fig. 7a, b, d.
Supplementary Fig. 7e	The dominant pathways in the ESCC patients with habit of smoking, related to Supplementary Fig. 7e.
Supplementary Fig. 8a	The expression of PGK1 in six tracks, related to Supplementary Fig. 8a.
Supplementary Fig. 8c	Metabolites levels in KYSE150 cells transfected with PGK1, or co-transfected with PGK1 and ERK2, related to Supplementary Fig. 8c.
Supplementary Fig. 8d	Metabolites levels in PGK1-knockdown KYSE150 cells and control cells, related to Supplementary Fig. 8d.
Supplementary Fig. 8e	The uncropped version of gels and blots related to Supplementary Fig. 8e.
Supplementary Fig. 8f, g	Cell proliferation in four kinds of ESCC cell lines (KYSE150, KYSE70, ECA109, and TE-8) with PGK1 knockdown and/or ERK2 knockdown, related to Supplementary Fig. 8f, g.
Supplementary Fig. 8g	The uncropped version of gels and blots related to Supplementary Fig. 8g.
Supplementary Fig. 8h	Cell proliferation in GAPDH or PGM-knocking down- KYSE150 cells (left) and ECA109 cells (right), related to Supplementary Fig. 8h.
Supplementary Fig. 8i	The effects of gemcitabine on inhibition of PGK1 activity (IC50: 16.3 nM), related to Supplementary Fig. 8i.
Supplementary Fig. 8j	Gemcitabine inhibited cell proliferation, related to Supplementary Fig. 8j.
Supplementary Fig. 8k	Tumor weight (g) of KYSE150 cells, ECA109 cells, and TE-8 cells xenografts in two groups: control group and PGK1-knockdown group, related to Supplementary Fig. 8k.
Supplementary Fig. 8l	The uncropped version of gels and blots related to Supplementary Fig. 8l.
Supplementary Fig. 8l, m	The impacts of PGK1 on the abundance of PGK1 at the protein and phosphoprotein levels in TE-8 cells, related to Supplementary Fig. 8l, m.

## Sheet: Fig. 1c
Stages	Number of neo-mutations
Stage2	422
Stage3	1330
Stage4	54
Stage5	145
Stage6	76
Stage7	121
Stage8	3003
Stage9	3090

## Sheet: Fig. 1e
(sub)stage1	Substage2_1	Substage2_2	Substage3_1	Substage3_2	Substage3_3	Substage3_4	Substage3_5	Substage4_1	Substage4_2	Substage4_3	Substage5_1	Substage5_2	Substage5_3	Substage6_1	Substage6_2	Substage6_3	Subsatge7_1	Subsatge7_2	Subsatge7_3	(sub)stage8	(sub)stage9
4195	4278	4469	4994	5068	5303	5143	5151	5457	4770	6211	5540	5415	5877	5702	4829	5261	4947	5808	6017	5913	6441
4063	4246	4513	5090	4993	4889	5185	5200	5180	5344	5893	5082	6005	5866	5932	6261	6141	6005	5698	5989	6797	6423
3845	4213	4431	4881	5174	4828	5495	4921	5197	6226	5548	5587	6247	5863	5929	6162	5818	5758	6179	6101	5999	5770
3947	4211	4704	5382	5287	5047	5547	5040	5229	5653	6040	6465	5966	6000	5817	5923	6151	6220	5702	5965	7012	6289
3859	4099	4640	5157	5130	5008	5744	4784	5045	6126	5610	5426	5550	6050	5747	5513	6288	6043	5939	5940	6932	6000
3765	4012	4802	5252	5157	5841	5842	5329	5054	5995	6253	6292	5827	5183			6393	6106	6321	6672	5042	6272
4113	4535	4294	5737	5078	5771	5459	5214	5206	5676	5933	5354	5940	6410			6169	5921	5970	5920	5877	6079
3994	4371	4593	4934	5453	5861	5731	5503	5409	5793		5426	6348	5827				6230	6455	6081	6783	7128
4039	4197	4414	5640	5889	5411	5481	5757	6080	5791		5772	6179	5890				6457	6376	6381	5794	7326
4063	4315	4813	5621	5768	5578	5030	5527	5754	6055		6209						5923		5944	6974	6693
3967	4332	5030	5575	5831	5473	5466	5653	5961	6088		5877						5678		6298	6865	6857
4824	4189	4729	5584	5944	5887	6032	5917	5801	5695		6368						6400			6444	6349
3853	4017	4866	5890	5825	5474	5564	5429	6176	5413		5966									6960	6019
3873	4142	4969	5574	5545	5387	5619	5701	6123	5963		6174									6142	6874
3928	4051	4826	5473	6094	5812	5604	6035	6293	5940											5687	5121
4244	4588	4837	5492	5598	6178	5537	5642	6392	6126											5918	6380
4177	4625	5204	5485	5562	5395	5994	5543	5927	6282												5708
4390	4580	4918	5904	5563	5605	6280	5536	6378	5584												6709
4103	4501	5203	5768	5745	5615	5951	5626	6127													6831
4334	4652	5480	5789	5635	5188		5777	5851													6137
4221	4511	5190	5184	5721	5637		5543	5769													6771
4642	4464	4848	5401	6092	5871		5880	5848													5595
4239	4542	4840	5947	5590	5527		5323	5757													7398
4277	4818	5223	5529	5693	5986		5643	5757													6345
4306	4495	5110	5708	5812	5778		5504	5372
4110	4420	4781	5199	5535	5696		5797	5821
4719	4858	4788	5788	5811	5706		5930	5535
4639	5175	5006	5687	5788	5719		5807	5978
4048	4357	4787	5534	5700	5466		5632	5485
4131	4414	4865	5969	5654	5807		5673	6009
4775	5026	4721	5684	5873	5689		5703	5700
4267	4825	5231	5635	5792	5549		5507	6289
4386	4619	5004	5669	5655	5735		5629	5881
4607	4885	4995	5586	5574	5826		5379	5874
4087	4444	4925	5691	5606	5545		6040	6191
4225	4427	4978	5779	5807	5735		5582	5520
4237	4569	4937	5854	5824	5649		5731	5920
4295	4617	5099	5542	5570	6078		6000	6272
4388	4355	5198	5593	6008	5771		6115	6126
4413	4555	5214	5618	5823	5502			6099
4554	4784	5191	5415	5406	5918			5933
4283	4691	5095	5899	5723	5914			5978
4697	5022	5025	5703	5967	5615			5524
4203	4598	4967	5629	5675	5866			5760
4286	4669	4844	6024	5320	5462			5915
4218	4578	4981	5687	5730	5814			5768
4239	4578	4828	6033	5790	4898			6252
4310	4452	4935	5765	5721	5761			6050
4407	4805	4503	5434	6039	6038			5815
4171	4536	4919	5404	5917	5641			5889
4424	4740	5090	6157	4811	5686			6424
4428	4771	5002	5753	5479	5036			6313
4495	4811	5028	5927	5625	5430			6041
4161	4652	4923	6080	5413	5697			6071
4280	4626	4912	6127	5459	5872			5867
4346	4493	5054	5910	5768	5644			6381
4356	4534	5495	5649	6189	5927			6157
4286	4529	4872	5902	5850	5880			6205
4184	4589	4990	5827	5680	5824			5981
4267	4478	5055	6187	5693	5798			5900
4457	4670	5071	5578	6140	5839			6239
4327	4541	4876		5723	5848
4212	4568	4992		5980	5937
4480	4633	5267		6171	5759
4356	4678	4953		5918	6118
4499	4084	5346		5904	5451
4253	4548	4786		6087	5580
4267	4539	4987		6133
4189	5057	5284		5975
4336	4557	5047		6044
4376	4631	4993		5438
4435	4614	5209		5727
4363	4596	5219		5526
4400	4728	5408
4376	4682	5230
4242	4613	4609
4440	4748	5155
4243	4680	5042
4309	4700	4925
4280	4744	5375
4441	4734	5168
4438	5172	5213
4362	4615	5129
4438	4983	5212
4100	4901	5035
4361	4570	5401
4272	4185	5372
4420	4698	5115
4371	4846	5336
4285	4818	5224
4512	4826	5062
4558	4478	5050
4689	4408
4717	4927
4587	4879
4278	4691
4541	4642
4579	4925
4403	4748
4404	4750
4545	4819
4497	4674
4726	4850
4295	4729
4613	5042
4741	5057
4261	5205
4296	3708
4494	4897
4515	4718
4342	4634
4467	4691
4286	4629
4556	4361

## Sheet: Fig. 1f
Samples	Phosphosites identifications number
1(002)	5965
1(003)	3084
1(018)	4265
1(022)	1800
1(024)	3905
1(038)	3291
1(042)	5554
1(043)	3688
1(055)	1113
1(063)	3153
1(071)	5249
1(083)	2298
1(087)	1869
1(092)	3890
1(098)	5981
1(100)	3873
1(103)	3860
1(105)	2388
1(110)	3006
1(112)	4006
2_1(002)	3633
2_1(003)	3843
2_1(018)	4091
2_1(022)	3890
2_1(024)	7514
2_1(038)	3430
2_1(042)	5615
2_1(043)	7074
2_1(055)	6143
2_1(058)	5064
2_1(063)	2739
2_1(071)	7177
2_1(083)	2183
2_1(087)	4970
2_1(092)	4281
2_1(093)	891
2_1(098)	8623
2_1(099)	1193
2_1(103)	4135
2_1(105)	5906
2_1(107)	7407
2_1(108)	3390
2_1(109)	4686
2_1(110)	5387
2_1(112)	3006
2_1(113)	5128
2_2(005)	3616
2_2(022)	3674
2_2(024)	2039
2_2(055)	7382
2_2(071)	6995
2_2(092)	3767
2_2(100)	6564
2_2(104)	3703
2_2(105)	6089
2_2(110)	1894
2_2(113)	4684
3_1(001)	4511
3_1(005)	8000
3_1(083)	4056
3_1(112)	3339
3_2(018)	3381
3_2(024)	8166
3_2(063)	3457
3_2(087)	4420
3_2(093)	1989
3_2(098)	6178
3_2(103)	3855
3_2(104)	4456
3_2(105)	7507
3_2(107)	5923
3_2(109)	5305
3_3(006)	1966
3_3(018)	3633
3_3(022)	4921
3_3(038)	2834
3_3(041)	5438
3_3(071)	5032
3_3(099)	3176
3_3(105)	6189
3_3(113)	3767
3_4(024)	4040
3_4(110)	4648
3_5(002)	9192
3_5(003)	3661
3_5(087)	3434
3_5(098)	6594
3_5(104)	3156
4_1(002)	5406
4_1(003)	4540
4_1(055)	6708
4_1(071)	5366
4_1(087)	6066
4_1(098)	3074
4_1(100)	5565
4_1(104)	5766
4_1(112)	5310
4_2(022)	4560
4_2(024)	4041
4_2(038)	5847
4_2(092)	6089
4_2(103)	4322
5_1(110)	4672
5_2(043)	11375
5_3(024)	2356
5_3(099)	2127
5_3(112)	6930
6_2(006)	4568
6_3(041)	4716
6_3(109)	4533
7_1(042)	6757
7_1(058)	5447
7_1(107)	9509
7_2(043)	7918
7_2(100)	6804
7_2(108)	4155
7_3(041)	2786
7_3(099)	1630
7_3(103)	4082
8(115)	8364
8(118)	8253
8(121)	8621
8(125)	2392
8(126)	2289
8(127)	2172
8(129)	2616
8(133)	3431
8(135)	3302
8(137)	3155
9(117)	5501
9(119)	3773
9(120)	8526
9(122)	3738
9(123)	5446
9(124)	4719
9(139)	2564
9(140)	3837
9(141)	2963
9(142)	2816
9(143)	2621
9(146)	2364
9(147)	4890
9(149)	3697
9(153)	3816
9(154)	2207

## Sheet: Fig. 2b
Genes	log2 FC (Mut/WT)	-log10 FDR (two-sided Wilcoxon signed-rank test)
OLFM4	2.18675	4.47342
PGC	-12.1052	0.255989
BCKDK	0.446462	0.177682
CEP104	-3.07583	0.00927279
DSC3	-2.42192	3.07721
LRRC31	1.51871	0.327261

## Sheet: Fig. 2c
Pathways	Protein	Count	(adjusted) FDR
Cell cycle	RB1, APP, MDC1, CCNC, PHB2, RRP8, CCAR1, EPS8, GJA1, PSMD5, RPS6KA1, AKT1, TP63, MAGEA4, ACVR1, MIF, HCFC1, NUP93, CDC34, DDX39B, PSME4, RPL24, TTLL12, KIF20A, NUP205, ANAPC15, PRKDC, MEPCE, ZMPSTE24, SPAST, TP53BP1, CDK17, CDK18, CRADD, RCC2, MICAL3, INO80, EIF2AK4, FBXL8, ANLN, POLA2, STAG2, RAD17, PAF1, ATM, TOP2A, PPP1R10, KIF14, NAT10, KIF11, WASL, AATF, TRIOBP, PHF8, RPTOR, PPP3CA, NIPBL, S…	212	1.93572e-10
Cell cycle phase transition	RB1, ITGB1, YWHAE, APP, ZWILCH, KIF14, PKD2, PHB2, PHF8, EPS8, RPTOR, PPP3CA, PSMD5, AKT1, ACVR1, PRMT1, TUBB, RPS6, HAUS4, PPP2R5C, HAUS5, TUBG1, SIRT2, TUBA4A, LATS1, PSMA3, ADAM17, CDC34, PSME4, RPL24, MAPRE1, BCAT1, AJUBA, ANAPC2, PSMD10, PSMD12, ANAPC15, PSMD11, PRKDC, MEPCE, TTK, PKMYT1, EGFR, PSMB4, SPAST, CDC45, PSMB1, E2F4, BUB3, PCNT, BID, LCMT1, CLASP2, CDK17, CDK18, DYNC1H1, TGFB1, CR…	83	2.02356e-09
DNA replication	MCM7, PSMD5, RAC1, POLG, RFC5, RMI2, LIG1, RFC2, ATRX, THOC1, RECQL, LIG4, BAZ1A, PSMA3, CDC34, MSH3, GRWD1, PSME4, MCM4, MCM5, MCM6, MCM2, PSMD10, PSMD12, PSMD11, DHX9, PNKP, IGHMBP2, EGFR, ZMPSTE24, ORC4, PSMB4, CDC45, POLD1, POLD2, PSMB1, S100A11, GINS1, RPA2, LRWD1, INO80, POLE4, PSMC5, POLA2, PSMC6, POLE3, CDK1, RAD17, ATM	49	3.5633e-08
Cell division	RB1, TOP2A, ERCC6L, ZWILCH, KIF14, CIB1, WASL, KIF11, FGF1, AATF, USP39, TRIOBP, TIAL1, TP63, USP8, ACTR2, LIG1, DYNLT1, TUBB, NSUN2, HAUS4, LIG4, PRPF40A, HAUS5, SIRT2, CDC40, GNL3, LATS1, CDC34, RASA1, RAB35, MCM5, BIRC6, KIF2C, KIF20A, ARHGEF2, MAPRE1, MAPRE2, ARL8A, ARL8B, ANAPC2, NUMBL, ANAPC15, ROCK2, ARL3, PDXP, THBS4, SPAST, KATNA1, NUP43, BUB3, FAM83D, MISP, RAE1, CLASP2, DYNC1H1, CENPV,…	75	3.99057e-07
G2/M transition of mitotic cell cycle	PSMD10, YWHAE, APP, PSMD12, PSMD11, PKMYT1, PSMB4, PSMD5, PSMB1, PCNT, LCMT1, DYNC1H1, RCC2, TUBB, FBXL17, HAUS4, HAUS5, TUBG1, TUBB4A, TUBA4A, FBXL12, LATS1, NEDD1, FBXL8, PSMC5, PSMA3, PSMC6, TAOK3, PSME4, CDK1, RAD17, ATM, MAPRE1, AJUBA	34	6.36802e-06

## Sheet: Fig. 2g
Pathways	Proteins	size	effective_size	(adjusted) FDR
Cell Cycle	RAD17; AHCTF1; CHMP2B; CHMP2A; MZT2B; LEMD3; CLIP1; EML4; PRIM1; LIG1; LYN; NUP210; RANGAP1; PPP2R5A; TERF2IP; CSNK2A2; CSNK2A1; PPP2CB; RBBP7; AKAP9; KIF23; CEP290; TERF2; CEP76; NCAPG; FOXM1; CCNH; SPC25; NSL1; EMD; UBE2D1; NOP10; MIS12; XPO1; RUVBL1; TUBA1C; HAUS5; CETN2; JAK2; SMC1A; BUB1; NCAPD3; TNPO1; CCP110; TK1; ANAPC7; TUBB2B; LMNB1; SPDL1; CDC26; HERC2; SMC3; PCNT; DYNC1LI2; RFC4; RFC2…	622	621	0.0063657
M Phase	NSL1; EMD; TMPO; MAD2L1; DYNC1LI2; NUMA1; CHMP4B; UBE2D1; CHMP2B; CETN2; CHMP2A; MZT2B; DCTN2; MIS12; DCTN1; LEMD3; DYNC1I2; XPO1; TNPO1; TUBA1C; NDC80; SMC3; SMC2; SMC4; EML4; NIPBL; ANAPC7; OFD1; NUP210; RANBP2; SMC1A; PPP2CB; BUB1; RAD21; CEP290; RANGAP1; TPR; NCAPD3; SET; PCNT; CCP110; TUBA4A; LMNA; CSNK2A2; CSNK2A1; TUBB2B; RCC2; LMNB1; HAUS5; SPAST; SPDL1; AHCTF1; CDC26; NUP54; AKAP9; KIF23…	383	382	0.0063657
Mitotic Anaphase	NSL1; EMD; TMPO; MAD2L1; AHCTF1; CHMP4B; UBE2D1; CHMP2B; CHMP2A; MIS12; LEMD3; XPO1; TNPO1; TUBA1C; NDC80; SMC3; DYNC1I2; CLIP1; RANBP2; SMC1A; SPDL1; BUB1; RAD21; RANGAP1; DYNC1LI2; TUBA4A; LMNA; ANAPC7; TUBB2B; RCC2; LMNB1; SPAST; NUP54; CDC26; PPP2CB; CDK1; PPP2R5A; SPC25	195	195	0.0118624

## Sheet: Fig. 2h, i
	two-sided Pearson's correlation with DCTN2		DCTN2 Mut		(two-sided) Pearson's correlation with RUVBL1
Symbol	p value	R value	FC (DCTN2 Mut/WT)	FDR	p value	R value
DCTN2	0	1	1.7702	0.0398462	4.29794e-08	0.538794
ARHGDIA	3.00879e-10	0.603691	1.40465	0.213984	4.34767e-06	0.462916
EEF2	2.21535e-09	0.579249	1.88715	0.0213896	1.46112e-10	0.612052
RPLP2	3.85319e-09	0.572098	1.32312	0.309178	2.48583e-06	0.473138
GDI2	4.38943e-09	0.57039	1.66526	0.0545652	2.61182e-09	0.57714
ENO1	6.24032e-09	0.565727	1.25702	0.262735	6.10789e-08	0.533623
SSB	7.56453e-09	0.563146	1.7803	0.0594148	1.33227e-15	0.719995
EPRS	1.13602e-08	0.557618	1.09135	0.381857	2.18822e-10	0.607407
MARS	1.26923e-08	0.556093	1.15682	0.309178	7.30459e-08	0.530957
H2AFY	1.57177e-08	0.553131	1.72932	0.0434249	1.83897e-12	0.657965
MYH9	1.62192e-08	0.552693	1.40441	0.0975951	1.27691e-09	0.5862
LETM1	1.86072e-08	0.550772	1.32065	0.143155	2.17639e-09	0.579475
PPP2R1A	2.59554e-08	0.546066	1.69383	0.0651897	1.46217e-08	0.554135
IQGAP1	3.46135e-08	0.541936	1.50798	0.0775884	6.29303e-08	0.53318
DDX1	4.2873e-08	0.53883	2.47421	0.021117	2.00284e-13	0.678543
RUVBL1	4.29794e-08	0.538794	2.40533	0.0313297	0	1
SPTAN1	4.36293e-08	0.538575	1.25836	0.283397	5.66991e-10	0.596153
RPN2	6.72613e-08	0.532189	1.45923	0.15097	7.81353e-08	0.529947
TMPO	7.0048e-08	0.531583	2.28023	0.0241121	7.22795e-11	0.619969
CDC37	7.26117e-08	0.531046	1.36212	0.354371	9.71576e-06	0.447612
SUN2	7.63709e-08	0.53029	2.51147	0.0434249	3.43987e-08	0.542026
PSMC3	1.53076e-07	0.519682	1.08962	0.303217	6.87263e-05	0.406972
CCT6A	1.88354e-07	0.516447	1.634	0.0861872	3.32285e-11	0.62846
NUMA1	3.00414e-07	0.50904	2.91964	0.0326646	2.07837e-07	0.5149
SERPINB6	3.43368e-07	0.506887	0.945562	0.407182	0.108362	0.170387
HSPA5	4.56386e-07	0.502252	1.36092	0.224759	6.55129e-10	0.594406
HDGF	4.64594e-07	0.50196	2.5075	0.0445231	3.24407e-13	0.674209
HSPA9	4.71777e-07	0.501708	1.47164	0.106896	8.88178e-16	0.722794
CAST	5.52862e-07	0.49909	1.00183	0.407182	2.34005e-05	0.429994
GATC	6.18991e-07	-0.497212	6.86152e-05	0.258457	0.00283801	-0.311122
DLD	6.65803e-07	0.495994	1.65461	0.0838796	4.36762e-13	0.671494
PLIN2	7.76282e-07	-0.493414	0.000267573	0.388281	0.00402853	-0.300316
TNPO1	7.93413e-07	0.493045	1.88823	0.0609624	7.83832e-10	0.592223
AHNAK	8.39715e-07	0.492086	1.46992	0.170462	0.00478777	0.294838
DLAT	9.77278e-07	0.489504	1.42941	0.204716	6.98915e-06	0.453971
TRIM28	9.79817e-07	0.48946	1.49713	0.115592	4.6203e-11	0.62489
C1QBP	1.18849e-06	0.486144	1.96764	0.056453	7.77156e-15	0.70593
BCMO1	1.29702e-06	-0.484631	0.000311059	0.318806	3.59714e-05	-0.421006
DNAJB11	1.33793e-06	0.484092	1.23248	0.378589	3.26124e-05	0.423078
HSP90AA1	1.4611e-06	0.482557	1.83142	0.0534738	1.64313e-14	0.699992
RPL19	1.51987e-06	0.481868	1.22668	0.109794	0.00244293	0.315629
PPM1G	1.60775e-06	0.480883	2.00047	0.0651897	9.9319e-10	0.589317
IMMT	1.94669e-06	0.477506	4.18104	0.0320785	6.49867e-11	0.621146
SYNCRIP	2.03157e-06	0.476748	1.55316	0.0933378	1.27796e-08	0.555998
TPD52	2.08148e-06	0.476316	1.18891	0.359493	0.0305834	0.228117
PDIA4	2.80011e-06	0.470988	2.00473	0.0431285	6.02531e-10	0.595419
PDCD6IP	3.00864e-06	0.469684	1.45992	0.104925	0.0085018	0.275833
C1RL	3.12472e-06	-0.468995	0.00052186	0.381857	0.00152528	-0.329359
PSMD1	3.31059e-06	0.46794	1.58691	0.0529082	4.76543e-11	0.624552
NDUFB3	3.7282e-06	-0.46576	0.437564	0.407182	0.00163351	-0.327399
HSPD1	3.85675e-06	0.465135	1.40343	0.15097	5.72875e-14	0.689491
CS	4.03638e-06	0.464294	1.47893	0.143155	1.18956e-10	0.614387
RBM47	4.27816e-06	-0.463216	0.0486748	0.407182	0.0381361	-0.218955
OSBPL8	4.51661e-06	0.462207	1.50065	0.164623	0.000550754	0.357073
SPTBN1	4.63165e-06	0.461739	1.22365	0.312114	2.23617e-11	0.63269
APOA1	4.64967e-06	0.461666	1.50783	0.174526	0.00162266	0.32759
ATP5A1	5.1798e-06	0.459646	1.54214	0.071048	2.10235e-10	0.607871
ILF3	5.76885e-06	0.457617	2.03988	0.0250279	1.33227e-15	0.720496
SET	5.81756e-06	0.457458	1.42458	0.272374	5.45191e-09	0.567526
RBM39	5.92532e-06	0.457111	1.76573	0.0461282	1.19259e-07	0.523532
BANF1	6.26745e-06	0.456047	1.37526	0.328405	0.00153663	0.329147
AP5S1	6.43732e-06	-0.455539	0.000180489	0.342631	5.66179e-05	-0.411239
2022-09-11	6.69112e-06	0.454803	#N/A	#N/A	2.84849e-06	0.470678
CMC1	7.05548e-06	-0.45379	4.19578e-05	0.361182	0.000513232	-0.358903
NEDD8	7.12844e-06	0.453594	0.894316	0.407182	0.000485941	0.360313
DECR1	7.54452e-06	0.452506	2.32014	0.0419165	1.1414e-05	0.444456
PLIN3	7.57208e-06	0.452436	1.36624	0.407182	0.0582291	0.200413
ADSS	7.89093e-06	0.451643	1.53059	0.102486	2.94615e-09	0.575587
COASY	8.12076e-06	0.45109	1.65148	0.0954224	0.0128223	0.261404
2022-09-11	8.39376e-06	-0.450452	#N/A	#N/A	2.84849e-06	0.470678
2022-09-02	8.85797e-06	0.44941	#N/A	#N/A	1.96725e-05	0.43355
SNX29	9.12337e-06	-0.448837	0.00127793	0.407182	0.00170567	-0.326157
IFITM1	9.36744e-06	0.448324	1.34021	0.179192	0.0178637	0.249186
ABHD10	9.78457e-06	0.447475	2.05545	0.125003	3.37322e-09	0.573833
NDUFA3	1.05745e-05	-0.445957	1.59712e-05	0.265567	0.00248569	-0.31511
2022-09-07	1.17174e-05	0.443939	#N/A	#N/A	1.86567e-05	0.434629
YPEL5	1.177e-05	-0.44385	0.000115905	0.318806	0.000451362	-0.362207
H1F0	1.24687e-05	0.442711	1.15063	0.303217	1.07725e-08	0.558346
XRCC6	1.29306e-05	0.44199	1.28462	0.230464	5.94347e-12	0.646389
FOXO3	1.30538e-05	-0.441801	0.000761383	0.381857	0.00151975	-0.329462
TPR	1.31191e-05	0.441702	1.45101	0.213984	1.51345e-08	0.553657
C2orf43	1.33119e-05	-0.441412	0.000525356	0.354371	0.0507241	-0.206609
NUDT14	1.33264e-05	-0.441391	8.08936e-05	0.342631	0.000808036	-0.346938
ETFA	1.42878e-05	0.440002	1.80934	0.0838796	7.10656e-11	0.620157
METTL21D	1.44035e-05	-0.439841	0.000758197	0.407182	0.000164219	-0.387047
UBE2L3	1.47093e-05	0.439421	1.24732	0.204716	7.23847e-05	0.405821
2022-09-09	1.61846e-05	0.437503	#N/A	#N/A	2.13491e-05	0.431879
ANP32E	1.63316e-05	0.437321	1.16111	0.407182	0.00139425	0.331907
ACAT1	1.65227e-05	0.437087	1.44277	0.109794	3.99003e-08	0.539877
DDI2	1.70437e-05	0.43646	1.92764	0.0916269	7.26253e-07	0.494536
RAB2B	1.74813e-05	-0.435948	2.80207e-06	0.318806	0.00609374	-0.287008
PRUNE2	1.7811e-05	-0.43557	0.00139504	0.388281	0.000476675	-0.360808
MDH2	1.78117e-05	0.435569	1.00691	0.388281	5.07594e-13	0.670113
MARK3	1.8545e-05	-0.434751	7.60117e-05	0.224759	0.000266761	-0.375375
KPNB1	1.89866e-05	0.434273	1.34118	0.11773	5.89698e-07	0.498019
DAPP1	2.00315e-05	-0.433182	0.000896256	0.407182	3.27016e-05	-0.42302
PSMD7	2.01009e-05	0.433111	1.97301	0.0576807	1.40398e-10	0.612506
NAP1L4	2.01181e-05	0.433094	2.32692	0.0398462	3.03413e-05	0.424594
NEU1	2.15966e-05	-0.431643	6.28541e-05	0.300312	0.000312137	-0.3715
IFI27	2.22604e-05	-0.431022	1.25677e-05	0.367742	0.0002089	-0.381312
PLEKHG3	2.27313e-05	-0.430591	0.000719424	0.388281	0.000520896	-0.35852
MYO6	2.36849e-05	0.429745	1.48362	0.115592	9.73571e-07	0.489569
GLOD4	2.44617e-05	0.429078	1.33473	0.197081	0.000773823	0.348099
SFPQ	2.46859e-05	0.42889	1.58197	0.0861872	6.50644e-10	0.594489
LTA4H	2.53381e-05	0.42835	1.26229	0.143155	0.000153882	0.388579
CTSS	2.56885e-05	-0.428065	4.65376e-05	0.309178	0.000102198	-0.398053
MANBA	2.6415e-05	-0.427486	0.0561991	0.395153	0.00243293	-0.315751
FAM49B	2.93733e-05	0.425273	1.52335	0.152932	8.56511e-08	0.528565
RARRES2	2.97587e-05	-0.425001	3.78787e-05	0.354371	7.09097e-05	-0.406278
BTF3	3.07788e-05	0.424294	0.543871	0.4054	0.000274525	0.374671
WNT5B	3.20153e-05	-0.423467	0.000707237	0.407182	0.000907827	-0.343791
DOK2	3.41252e-05	-0.422121	0.000144779	0.33481	7.81684e-05	-0.404106
PARP1	3.4867e-05	0.421666	1.54943	0.104925	3.28182e-13	0.6741
BCAP31	3.65078e-05	0.420692	1.60508	0.0534738	4.34097e-05	0.416995
2022-09-08	3.72348e-05	0.420273	#N/A	#N/A	6.58282e-05	0.407926
DTD1	3.74091e-05	-0.420174	0.315843	0.381857	7.9678e-05	-0.403678
ERLIN2	3.74172e-05	0.420169	2.09559	0.0385008	6.40408e-06	0.455637
POLE4	3.92551e-05	-0.419148	5.7472e-05	0.326731	0.00996806	-0.270334
KTN1	3.94093e-05	0.419065	1.21562	0.258457	2.17726e-07	0.514167
INTS8	4.078e-05	-0.418334	0.000942027	0.326731	0.00148111	-0.330195
ARL6IP6	4.07974e-05	-0.418325	5.38261e-05	0.233274	0.00687119	-0.283029
C3	4.10613e-05	0.418187	1.29497	0.300312	0.009966	0.270341
TIMP1	4.30304e-05	-0.417184	7.91007e-06	0.347996	0.000168883	-0.386385
SIGMAR1	4.47122e-05	-0.41636	2.09976e-05	0.283397	9.85703e-05	-0.398876
UBTF	4.51504e-05	0.41615	3.37888	0.0287723	0.00112664	0.337868
SF3B1	4.60056e-05	0.415746	2.18606	0.0349633	4.44089e-16	0.72838
PPP1R21	4.62925e-05	0.415612	8.22333	0.131335	0.220729	0.130354
CARKD	4.7977e-05	-0.41484	0.206601	0.407182	0.0056075	-0.289732
HSPA8	4.87826e-05	0.41448	1.15951	0.359493	4.6365e-05	0.415578
TMEM258	4.89889e-05	-0.414388	2.96074e-06	0.265567	0.00317279	-0.307725
UQCRFS1	4.90335e-05	0.414368	2.3799	0.0385008	1.11571e-05	0.444904
DSC1	5.00867e-05	-0.413908	0.000551182	0.347996	0.000527	-0.358218
DAK	5.20334e-05	0.41308	1.22883	0.287632	1.17405e-08	0.557166
P4HB	5.35848e-05	0.412441	1.38015	0.174526	1.51731e-05	0.4388
MRPL48	5.52699e-05	-0.411766	4.29177e-05	0.258457	0.00993551	-0.270448
SPINT1	5.68152e-05	-0.411163	8.13928e-05	0.300312	0.00534231	-0.291307
C1orf27	5.95245e-05	-0.410142	0.000201629	0.293098	0.00151853	-0.329485
MBOAT2	5.99487e-05	-0.409986	0.000334837	0.354371	0.00119559	-0.336218
DCD	6.2312e-05	-0.409136	0.191235	0.407182	0.00196919	-0.321991
MUT	6.28433e-05	0.408949	0.788192	0.407182	0.0255514	0.235348
TSR3	6.35689e-05	-0.408697	0.000665206	0.388281	0.0129757	-0.260975
TBC1D25	6.7857e-05	-0.407254	0.00754081	0.407182	0.00799368	-0.277935
TOMM34	6.80043e-05	0.407206	1.40106	0.256514	0.000157314	0.38806
PUM1	6.88292e-05	-0.406939	0.000132083	0.272374	0.000309587	-0.371703
PGK1	7.3221e-05	0.405565	1.31995	0.152932	1.73043e-07	0.517774
2022-09-06	7.55266e-05	0.404874	#N/A	#N/A	2.59164e-06	0.472387
PPA1	7.56798e-05	0.404829	1.33415	0.3354	4.12801e-08	0.539382
2022-09-10	7.8432e-05	-0.404031	#N/A	#N/A	4.53283e-05	0.416065
GTF2E1	7.86253e-05	-0.403975	0.000504283	0.361182	0.00151752	-0.329504
WARS	7.88707e-05	0.403906	0.82323	0.407017	0.000102472	0.397992
RPLP0	7.92673e-05	0.403793	1.71007	0.0534738	0.00419233	0.29906
PEX5	8.39754e-05	-0.402499	0.000147365	0.300312	1.51166e-05	-0.438874
2022-09-09	8.57262e-05	-0.402035	#N/A	#N/A	2.13491e-05	0.431879
RAB38	8.59417e-05	-0.401978	2.29661e-05	0.182728	8.86691e-09	-0.560998
2022-09-02	8.82111e-05	-0.401391	#N/A	#N/A	1.96725e-05	0.43355
ACP2	9.00789e-05	-0.400918	2.48663e-05	0.216623	0.0100776	-0.269952
MPZ	9.01648e-05	-0.400896	0.00013009	0.407182	0.0843375	-0.182961
TRAP1	9.09914e-05	0.40069	1.44765	0.270523	0.000424898	0.363748
SERPINB7	9.28018e-05	-0.400244	0.000574002	0.407182	0.0375978	-0.219555
OCA2	9.36931e-05	-0.400027	0.0134878	0.407182	0.0395257	-0.217439
TGFBRAP1	9.44303e-05	-0.39985	0.00117007	0.354371	0.00111736	-0.338097
2022-09-08	9.46807e-05	-0.39979	#N/A	#N/A	6.58282e-05	0.407926
DRG1	9.80245e-05	0.399002	1.92538	0.102486	7.11291e-05	0.40621
CNDP2	9.95343e-05	0.398654	1.30986	0.209145	3.67766e-07	0.505775
CALR	9.96907e-05	0.398618	1.11949	0.372475	7.34654e-07	0.494343
HSP90AB1	0.000101785	0.398145	1.27725	0.140195	5.41604e-09	0.567613
FAM65A	0.00010336	-0.397795	0.000493323	0.396597	2.64452e-05	-0.427463
HDDC3	0.000106441	-0.397124	8.13599e-05	0.396597	0.00250547	-0.314874
PDIA3	0.00010952	0.396471	1.22465	0.354371	8.23206e-07	0.492422
MOB1A	0.000109862	-0.396399	2.51295e-05	0.347996	0.0120047	-0.263769
LMNB2	0.000114304	0.395489	2.2799	0.0673468	2.84883e-13	0.675385
TMSB10	0.000114588	-0.395432	1.21969e-07	0.272374	0.000267102	-0.375344
LOXL1	0.000121599	-0.394064	0.000159505	0.375911	0.00862504	-0.27534
GPAA1	0.000125986	-0.393244	6.6522e-05	0.258457	0.00474656	-0.295115
EPCAM	0.000127489	0.39297	2.14986	0.0523293	4.36856e-08	0.538556
HNRNPH1	0.000127689	0.392933	1.51033	0.359493	1.25271e-09	0.586439
DDB2	0.000129079	-0.392682	0.376166	0.407182	0.135354	-0.158629
MAGOHB	0.000133215	-0.39195	4.52899e-06	0.258457	0.000909565	-0.343739
NDUFS3	0.000134614	0.391707	1.05471	0.407182	0.00127514	0.334419
PSMG4	0.000135087	-0.391625	6.78512e-05	0.326731	0.0081118	-0.277436
ITGA7	0.000139738	-0.390837	5.84531e-05	0.208685	0.0180084	-0.248882
FAM195B	0.000143513	-0.390214	2.69052e-05	0.283397	0.00118765	-0.336404
RTN1	0.000144254	-0.390094	0.00168848	0.396597	0.000887559	-0.344404
TOP1	0.00014625	0.389772	2.16001	0.0487616	3.35154e-06	0.467715
IPMK	0.000146554	0.389724	43.7602	1.98141e-10	0.00107081	0.339273
MTHFD1	0.00014962	0.389238	1.75573	0.056453	2.16132e-08	0.548663
2022-09-07	0.000151208	-0.388991	#N/A	#N/A	1.86567e-05	0.434629
PHLDA1	0.000154492	-0.388486	0.000850145	0.407182	0.00061279	-0.354285
LSP1	0.000155227	0.388374	2.7427	0.0287723	0.000902793	0.343942
UPRT	0.000158226	0.387924	43.0225	2.93108e-09	0.00282671	0.311243
TMED1	0.000167417	-0.386592	0.0278	0.289332	0.0382609	-0.218817
CARTPT	0.000167761	-0.386543	0.000526965	0.407182	0.0386994	-0.218335
DNAJC9	0.000175738	0.385442	1.88984	0.0916269	2.0647e-05	0.432564
COPS4	0.00017721	0.385244	1.52919	0.134576	3.82504e-06	0.465287
HIST1H2BA	0.000179351	-0.384959	1.73473e-07	0.0855193	0.00402269	-0.300361
PCM1	0.0001816	-0.384663	0.000263995	0.125003	0.0468254	-0.210132
ATP6	0.000182999	-0.38448	7.77977e-06	0.191312	0.0015335	-0.329205
ERC2	0.000185523	-0.384153	0.000156105	0.407182	0.00163488	-0.327375
TSSC1	0.000185694	-0.384132	7.66161e-05	0.300312	0.00477213	-0.294943
TPCN1	0.000187182	-0.383941	0.0111519	0.407182	0.00158901	-0.32819
ZSWIM1	0.000188027	0.383834	2.21099	0.0239879	3.16042e-08	0.543247
XPO1	0.00018876	0.383741	1.63465	0.0975951	1.54882e-09	0.583783
CP	0.000189137	0.383693	1.24637	0.342549	3.80433e-05	0.419816
PDIA6	0.000189354	0.383666	1.43157	0.197081	8.41979e-10	0.591348
PRMT2	0.000189688	-0.383624	0.00164169	0.407182	7.96033e-05	-0.403699
NDUFS4	0.000192281	0.3833	1.68564	0.216623	0.230043	0.127784
PHKG2	0.000192696	-0.383248	0.383357	0.407182	0.0029319	-0.310135
EPB41	0.000195136	0.382947	2.20481	0.0545652	0.000934287	0.34301
SUFU	0.000195802	-0.382866	0.000506272	0.407182	0.0726281	-0.190154
NRP2	0.00019858	-0.382528	8.64296e-05	0.309178	0.0189641	-0.246924
ALDH1A1	0.000201213	0.382212	3.3472	0.0320785	1.23644e-08	0.556454
ZC3HC1	0.000202462	-0.382064	0.00044107	0.258457	0.0351846	-0.222337
STOML2	0.000203062	0.381993	3.56255	0.0287723	8.01613e-07	0.492872
CDC16	0.000203156	-0.381982	0.000123414	0.300312	0.000912353	-0.343656
ELMOD2	0.000203441	-0.381948	3.91435e-05	0.293098	0.000935837	-0.342965
NBPF7	0.000203703	-0.381917	0.0942655	0.407182	0.0011568	-0.337136
SNRNP200	0.000204245	0.381854	1.1509	0.246827	2.07728e-10	0.60801
CAP1	0.000206171	0.381628	1.50465	0.072605	0.000202411	0.38207
RPL4	0.000207627	0.381459	1.02307	0.347996	0.000498339	0.359664
ATP1A1	0.000207858	0.381432	1.81771	0.0497303	6.65121e-07	0.496011
COQ7	0.000209286	-0.381268	5.11406e-05	0.361182	0.00738804	-0.280599
RAB2A	0.000209307	-0.381265	0.37399	0.270523	0.00541592	-0.290863
GAL3ST4	0.000209648	-0.381226	0.00192147	0.407182	0.000807132	-0.346968
MAPK1IP1L	0.000212163	-0.380939	2.16352e-05	0.283397	0.00766114	-0.279374
KEAP1	0.000214088	-0.380721	0.0753273	0.0825602	0.0882847	-0.180715
ACTN4	0.000214512	0.380674	1.38099	0.106896	5.28791e-09	0.567931
MARCKS	0.000222532	0.379788	2.81423	0.0655884	0.00018321	0.384452
FKBP5	0.00022887	0.379108	1.57867	0.179192	0.00575654	0.288875
AGO3	0.000229101	-0.379084	0.000267351	0.347996	0.00464878	-0.29578
CDSN	0.000232878	-0.378688	0.000358589	0.388281	0.013491	-0.259566
RUNX2	0.000239055	-0.378052	0.000661649	0.407182	0.0888045	-0.180426
MLLT1	0.000239187	-0.378038	0.000104584	0.326731	0.00264067	-0.313298
ARHGAP18	0.000239211	-0.378036	0.000170424	0.361182	0.000113009	-0.395751
CYP1B1	0.000244112	-0.377543	0.000213483	0.381857	0.000594494	-0.355079
NARR	0.000246622	-0.377294	0.0060619	0.407182	0.421094	-0.0858477
NARS2	0.000247717	-0.377186	8.71805e-05	0.309178	0.0718574	-0.190659
TKT	0.00025711	0.376277	1.67455	0.0576807	2.23416e-10	0.607166
RPL10A	0.000268085	0.375254	1.53301	0.072605	0.0185232	0.247816
STMN1	0.000274974	0.374631	1.65653	0.0838796	8.01137e-13	0.66587
SNX6	0.000275615	0.374574	2.33319	0.0332449	0.0132725	0.260158
ITFG3	0.000276189	-0.374522	0.000578806	0.347996	0.000594163	-0.355094
EML2	0.000281258	0.374075	0.822477	0.407182	0.0522893	0.205258
COL4A6	0.000282109	-0.374001	0.000656776	0.388281	0.0040143	-0.300427
NDUFB1	0.000287225	-0.373558	0.392002	0.407182	0.0014825	-0.330168
TANC2	0.000288143	-0.373479	0.000521354	0.293098	0.000227544	-0.379249
FLOT2	0.000289856	0.373333	1.68729	0.216623	5.35959e-07	0.499604
MOB2	0.000290611	-0.373269	0.0441824	0.407182	0.000818236	-0.346601
ROGDI	0.000295092	-0.372891	0.000318265	0.407182	0.00326689	-0.306828
NCAPD3	0.000299645	0.372512	3.2637	0.0475706	3.43761e-08	0.542036
LYRM5	0.000317979	-0.371039	0.000586701	0.407182	0.0310669	-0.227476
C17orf104	0.000319043	-0.370956	0.00309271	0.407182	0.00435803	-0.297834
DNAJA2	0.000323661	0.370599	2.98818	0.0204298	0.012234	0.263092
CEP170B	0.000323837	-0.370585	0.000623272	0.293098	1.56667e-05	-0.438157
C1QTNF5	0.000332891	-0.369898	1.61127e-05	0.375911	0.00410012	-0.299761
EPDR1	0.000333422	-0.369858	3.13137e-05	0.300312	0.000112644	-0.395826
NACC1	0.000338181	-0.369504	0.0539855	0.342631	0.290321	-0.112681
CAPZA1	0.000342507	0.369187	1.6808	0.106896	0.00370579	0.302928
MYH14	0.000343377	0.369123	1.46728	0.204716	7.88125e-06	0.451667
AIFM1	0.000344095	0.369071	1.85946	0.297118	8.43553e-09	0.561674
CYP27A1	0.00034641	-0.368903	0.000107568	0.354371	0.000623361	-0.353835
SPEN	0.00035652	-0.368182	0.000552278	0.300312	0.000705395	-0.350568
2022-09-10	0.000357024	0.368147	#N/A	#N/A	4.53283e-05	0.416065
COMMD7	0.000357568	-0.368109	0.000116362	0.326731	0.00318502	-0.307607
GFOD2	0.000362101	-0.367792	0.00136513	0.407182	0.00096898	-0.342015
ZFAND2B	0.000366626	-0.36748	0.00270563	0.407182	0.00332215	-0.306312
GAPDH	0.000370216	0.367235	1.54139	0.100278	7.55004e-05	0.404882
C1orf198	0.000374826	-0.366923	5.46333e-05	0.300312	0.0189419	-0.246968
RAB27A	0.000379321	-0.366623	0.29565	0.407182	0.00553193	-0.290174
ITGAL	0.000379791	-0.366592	0.000607043	0.342631	0.000188884	-0.383725
PCDH7	0.000382009	-0.366445	0.000295184	0.361182	0.00424041	-0.2987
EIF4G1	0.000387067	0.366113	2.37929	0.0213896	2.81641e-08	0.5449
PVRL4	0.000389692	-0.365942	0.186831	0.361182	0.0012143	-0.335786
CYBB	0.000393001	-0.365728	4.98037e-05	0.152019	0.00305267	-0.308906
CARD8	0.000404803	0.364979	3.02354	0.0385008	0.000219564	0.380112
SIN3A	0.000406621	0.364865	0.702295	0.407182	9.73645e-05	0.399155
FRMD8	0.000407628	-0.364803	0.573489	0.407182	0.0557371	-0.202394
EIF2S2	0.000410142	0.364647	1.40759	0.251229	0.0024262	0.315834
GART	0.00041029	0.364637	1.97113	0.11773	0.000287647	0.373522
DPCD	0.000423543	-0.36383	0.000181941	0.272374	0.0168487	-0.251382
ACBD5	0.000427347	-0.363602	9.01904e-05	0.326731	0.0013235	-0.333374
ATG9A	0.00043019	-0.363433	0.00013375	0.258457	0.00179105	-0.324747
DDX6	0.00043215	0.363317	1.62479	0.0838796	1.5977e-06	0.480993
UPP1	0.00043396	-0.363211	4.01238e-05	0.272374	0.000137828	-0.391158
COMP	0.000436444	-0.363065	0.000120142	0.381857	1.82393e-05	-0.435088
NAPA	0.000441281	0.362784	1.21785	0.237539	0.0279788	0.231722
LGALS3BP	0.00045262	0.362135	1.26925	0.372475	6.62558e-05	0.407783
CLEC11A	0.000461443	-0.361641	4.79451e-05	0.318806	0.000938403	-0.34289
RAB4A	0.00046324	-0.361542	0.343197	0.407182	0.00525786	-0.291823
NOX3	0.000464249	-0.361486	0.000126765	0.33481	0.00085284	-0.345484
DDX51	0.000465219	-0.361432	0.000506927	0.367742	0.0089705	-0.27399
COL21A1	0.000467527	-0.361305	0.000411329	0.367742	0.0278554	-0.2319
NAP1L1	0.000475738	0.360858	1.35737	0.140195	6.29155e-08	0.533183
IPO5	0.000485242	0.36035	0.687773	0.412202	5.07644e-06	0.460024
ARMCX3	0.000487504	-0.36023	4.38806e-05	0.258457	0.0103705	-0.268949
RUNX1	0.000488189	-0.360194	8.82482e-05	0.33481	0.0109079	-0.267171
RPP25L	0.000488832	-0.36016	0.000229602	0.361182	0.00223126	-0.31832
SNX3	0.000491126	-0.360039	0.584633	0.435334	2.31346e-05	-0.430229
SYPL1	0.000495825	-0.359794	0.00295289	0.0594148	0.300848	-0.110267
TMC4	0.000497155	-0.359725	0.00345164	0.407182	0.00866844	-0.275168
YIPF4	0.000497737	-0.359695	0.000252705	0.388281	0.0097738	-0.27102
EHD1	0.000497843	0.359689	2.20009	0.0249215	0.00148718	0.330078
KDELR1	0.000499565	-0.3596	3.00173e-05	0.283397	0.000585271	-0.355488
GDPGP1	0.000501343	-0.359509	0.0180485	0.407182	0.0045357	-0.296565
MRTO4	0.000501719	-0.359489	0.0985759	0.328405	0.248761	-0.122831
TK2	0.000506936	-0.359222	6.29985e-05	0.309178	0.0456636	-0.211229
UBA1	0.000506991	0.359219	1.64299	0.0796511	0.000174027	0.385675
BCLAF1	0.000507092	0.359214	2.34007	0.0529082	0.000246359	0.377319
C14orf169	0.000511592	-0.358986	0.000158537	0.258457	0.00149668	-0.329897
PIP	0.000512366	-0.358947	0.426938	0.407182	0.0354764	-0.221992
ATP5B	0.000513939	0.358868	1.26147	0.170462	1.0402e-06	0.488437
NARS	0.000516513	0.358738	1.03913	0.396597	2.69482e-10	0.604983
PCBP1	0.000518451	0.358641	2.11399	0.0861872	9.45936e-06	0.448133
TMEM132A	0.000525138	-0.35831	0.000488096	0.361182	0.00740656	-0.280514
TIAL1	0.00053355	-0.357898	1.03484e-05	0.152019	0.0226898	-0.24002
ACY1	0.000534191	-0.357866	9.91715e-05	0.326731	0.0628109	-0.196944
VAMP5	0.000542682	-0.357457	2.22598e-05	0.375911	0.00709217	-0.281971
STEAP3	0.000543792	-0.357404	0.00012714	0.347996	0.00997543	-0.270308
MCC	0.000544325	-0.357379	0.000805252	0.407182	0.00269938	-0.312636
C21orf33	0.000548792	0.357166	1.49634	0.147227	0.0182816	0.248313
GSTK1	0.00055804	0.356731	1.03324	0.407182	0.0194156	0.246028
AGPAT2	0.000561955	-0.356549	0.000140203	0.354371	0.000155893	-0.388274
MXRA5	0.000567166	-0.356309	2.66643e-05	0.300312	0.000147598	-0.389557
TPM2	0.000567212	0.356307	0.982851	0.407182	0.000457398	0.361867
IDH2	0.000569656	0.356194	1.53305	0.0975951	7.8267e-06	0.4518
PTPRC	0.000571557	0.356108	2.39049	0.0594148	0.00122294	0.335588
RAB15	0.000572557	-0.356062	0.0919591	0.355071	0.00125699	-0.334821
FAM83B	0.000573378	-0.356025	0.000244587	0.191312	0.00482185	-0.294611
CDKN2B	0.000577959	-0.355817	0.000681368	0.407182	0.0823436	-0.184127
DESI1	0.000580073	-0.355721	0.000247135	0.407182	0.163522	-0.148128
ALDOC	0.000580429	0.355705	1.70202	0.08913	3.76847e-06	0.465562
SRP72	0.000584268	0.355533	1.68109	0.102486	2.40729e-05	0.429409
RPL18	0.00058625	0.355445	1.52445	0.0815545	0.00848359	0.275906
PRKAA1	0.000590974	-0.355235	8.26612e-06	0.105241	0.0435104	-0.213324
TRAPPC1	0.000596628	-0.354985	2.49999	0.440647	0.00162157	-0.327609
SEC61A1	0.00059863	0.354898	3.63266	0.0349633	0.00596038	0.287735
MAGOH	0.000603195	-0.354699	4.76336e-06	0.258457	0.00325414	-0.306949
KXD1	0.000603373	-0.354691	0.000197011	0.300312	0.00030574	-0.372014
MDH1	0.000605439	0.354601	1.06853	0.407182	1.79769e-05	0.435382
SPIN1	0.000608615	-0.354464	0.000271477	0.33481	0.044287	-0.212558
SSSCA1	0.000612888	-0.35428	3.78756e-05	0.318806	0.0273474	-0.232639
PLAU	0.000631092	-0.353511	0.000390213	0.388281	0.00429365	-0.298306
RAB35	0.000635183	-0.353341	0.111762	0.421377	0.0922535	-0.178537
LRRC8A	0.000642384	-0.353044	0.000178484	0.258457	0.0119194	-0.264023
DAP3	0.000650368	0.352719	2.29198	0.071048	5.9461e-06	0.457045
CASKIN2	0.000659664	-0.352344	0.00106482	0.407182	0.0446856	-0.21217
SMC3	0.00066595	0.352093	1.71919	0.100278	0.000254656	0.376511
SLC41A3	0.00067056	0.351911	79.0102	1.74909e-10	0.000182814	0.384504
AMACR	0.000672442	-0.351837	0.000356216	0.381857	0.0759323	-0.188035
FZD1	0.000677173	-0.351651	0.000837983	0.407182	0.00113483	-0.337667
DPP3	0.000678571	0.351597	1.16517	0.378589	0.0464375	0.210496
BCAT1	0.000680596	-0.351518	5.82568e-05	0.293098	0.0046213	-0.295969
SUPT16H	0.000682062	0.351461	1.53116	0.102486	2.36862e-11	0.63208
PSMA2	0.000682657	0.351438	1.36584	0.342754	1.28743e-05	0.442076
ANXA6	0.000688586	0.351209	2.33509	0.0309891	5.83042e-06	0.457417
SRP14	0.000691962	0.351079	2.20755	0.0534738	2.91591e-08	0.544403
RENBP	0.000692221	-0.351069	9.72e-05	0.283397	0.000593796	-0.35511
AFF2	0.00069345	0.351022	3.81249	0.0030734	0.0659592	0.194679
GORASP2	0.000699666	0.350785	1.07214	0.347996	0.00315148	0.307932
SRP54	0.000699943	0.350775	1.56844	0.13778	0.00147026	0.330403
NRP1	0.000700483	-0.350754	0.000292116	0.318806	0.00327075	-0.306792
CD84	0.00070541	-0.350568	0.0024377	0.407182	0.00772149	-0.279109
TIMM10	0.0007073	-0.350497	6.1477e-05	0.33481	0.0122557	-0.263028
DDX3X	0.000708807	0.35044	1.23306	0.174526	0.01034	0.269052
THBD	0.000710875	0.350363	0.582823	0.456541	0.190652	0.139217
FBXO3	0.000720134	-0.350019	5.32207e-05	0.164635	6.0908e-05	-0.409638
ACAD10	0.000721045	-0.349985	0.000443744	0.251229	0.0756175	-0.188234
PLEC	0.000730561	0.349636	0.953065	0.407182	4.88166e-06	0.460757
ABHD16A	0.000733747	-0.34952	6.65655e-05	0.13778	0.0057034	-0.289178
C6orf163	0.000744039	0.349148	8.19777	1.32791e-06	0.000178082	0.385128
TRAPPC5	0.00074689	-0.349046	4.84262e-05	0.300312	0.00152659	-0.329334
SYNE2	0.000749915	0.348938	1.38207	0.213984	0.0154371	0.254633
STARD7	0.000757623	-0.348665	0.000149002	0.33481	0.00755509	-0.279845
LONP1	0.000769511	0.348248	1.34141	0.192219	1.43032e-07	0.520734
RRBP1	0.000772562	0.348143	1.18259	0.318806	3.2525e-07	0.507762
INO80C	0.000773269	-0.348118	0.000360948	0.396597	0.00530892	-0.29151
LEPREL2	0.000773985	-0.348093	9.79334e-05	0.293098	0.000632059	-0.353471
CASP8AP2	0.000782916	0.347786	10.443	0.00187277	0.0532469	0.204447
CDC42	0.000790984	0.347511	1.05875	0.407182	2.10329e-05	0.432185
WBP4	0.000793125	0.347438	9.86663	0.000654029	0.000202956	0.382005
RPS7	0.00081683	0.346647	1.43376	0.0933378	2.63692e-05	0.427522
ATG2B	0.000817012	-0.346641	0.00113297	0.347996	0.00413395	-0.299503
SBDS	0.000820329	-0.346532	0.00994653	0.103831	0.159999	-0.149364
RPRD1B	0.000821677	0.346488	1.84187	0.0651897	1.60052e-10	0.61101
YIF1A	0.000824987	-0.346379	7.38189e-06	0.309178	0.000171264	-0.386054
TPI1	0.000833221	0.346112	1.36895	0.197081	0.000286961	0.37358
IGFBP3	0.000852812	-0.345485	5.18545e-06	0.407182	0.00207549	-0.320452
INPPL1	0.000853841	-0.345452	0.000328777	0.265567	0.0103555	-0.269
SF3B2	0.000854831	0.345421	1.90559	0.0933378	8.88178e-16	0.722671
APBB2	0.000859867	-0.345262	0.00221038	0.407182	0.000989436	-0.341444
COL5A2	0.000862767	-0.345171	0.783563	0.407182	0.0128095	-0.26144
ZGPAT	0.000865079	-0.345099	0.369503	0.407182	0.00327169	-0.306783
CDK6	0.000867298	-0.345029	0.104887	0.37186	0.108114	-0.170505
MFAP5	0.000867735	-0.345016	0.0305794	0.395153	0.0710749	-0.191177
HADHA	0.00087292	0.344854	1.49605	0.152932	3.27142e-08	0.54275
ADARB1	0.000878008	-0.344697	0.0120893	0.407182	0.00752068	-0.279999
ALDOA	0.000892791	0.344245	1.65874	0.0815545	9.21467e-06	0.448643
HSP90B1	0.000902433	0.343953	1.48282	0.131335	1.05065e-09	0.588622
CHMP2B	0.000906541	0.34383	15.7106	7.76245e-06	0.000570034	0.356177
AAMDC	0.000908115	-0.343783	6.30733e-05	0.381857	0.00200275	-0.321497
S100A8	0.000913483	-0.343622	0.147928	0.407182	0.000360587	-0.367897
PRPF38A	0.000917274	0.34351	2.17132	0.112097	0.000669754	0.351943
SLC28A3	0.000918832	-0.343464	0.00243052	0.407182	0.00294359	-0.310014
CTSZ	0.000918981	-0.343459	4.04957e-06	0.293098	0.00225791	-0.317969
APAF1	0.000936725	0.342939	6.9556	0.000926866	0.00467164	0.295623
EBP	0.000936953	-0.342932	1.76375e-05	0.283397	0.0552904	-0.202756
SPG11	0.000940959	-0.342816	0.000293768	0.265567	0.00637856	-0.285501
UTRN	0.000970295	0.341978	0.957304	0.3354	0.00160473	0.327908
RABIF	0.000973042	-0.341901	2.62032e-05	0.216623	0.000886909	-0.344424
LGALS8	0.000975089	-0.341844	0.000112953	0.200094	0.00907926	-0.273575
YTHDF1	0.000976703	-0.341798	0.000344015	0.33481	0.0610561	-0.198248
CCDC80	0.000982022	-0.34165	5.42123e-05	0.326731	0.000251854	-0.376782
IDNK	0.000993115	-0.341342	0.000607612	0.4054	0.146735	-0.154205
ASB15	0.00100045	-0.341141	0.0016707	0.407182	0.00676736	-0.283537
PGM2L1	0.00100129	-0.341118	0.00016598	0.318806	0.00325045	-0.306983
P2RX4	0.00100539	-0.341006	0.00321155	0.407182	0.000519709	-0.358579
USP5	0.00102152	0.340569	1.41279	0.0815545	7.78995e-05	0.404183
TACSTD2	0.00102169	0.340565	1.72466	0.125003	0.00748532	0.280158
TUBA1C	0.00103002	0.340342	9.27579	4.86552e-05	6.38358e-06	0.455698
ACOT11	0.00104198	-0.340024	0.00037234	0.361182	0.0285735	-0.230875
ABRACL	0.00104292	-0.34	1.72091e-06	0.272374	0.00864056	-0.275278
COMMD10	0.001053	-0.339735	0.411196	0.4054	0.0327506	-0.225309
MMP23B	0.00105534	-0.339674	0.000604922	0.407182	0.22603	-0.128882
CLIP1	0.00105611	0.339653	1.61553	0.224759	0.0217193	0.241719
CTHRC1	0.00106364	-0.339458	6.23962e-06	0.265567	0.00518773	-0.292257
EPT1	0.00107289	-0.339219	0.00046295	0.407182	0.034626	-0.223003
DHPS	0.00107639	-0.339129	5.09906e-05	0.265567	0.00905114	-0.273682
NCS1	0.00107856	-0.339074	0.000203629	0.361182	0.00168163	-0.326565
ALG12	0.00108765	0.338842	3.71835	0.0933378	0.00107777	0.339094
MMP12	0.00109742	-0.338595	7.03979e-05	0.342631	0.00600816	-0.287473
VPS8	0.00110039	-0.33852	0.705297	0.407182	0.00670405	-0.28385
SLC15A3	0.00111484	-0.33816	0.000367784	0.347996	0.000206186	-0.381626
MGAT2	0.00112506	-0.337907	0.00028894	0.309178	0.00302674	-0.309166
TAF7	0.00112604	-0.337883	0.000394108	0.367742	0.00235156	-0.316764
CD27	0.00113705	0.337613	2.55533	0.218891	2.73792e-06	0.471395
FNDC3B	0.00116224	-0.337005	0.000673838	0.342631	0.00367483	-0.303189
PHLDA3	0.00116637	-0.336907	4.91856e-05	0.381857	0.000633163	-0.353425
SAMD1	0.00117444	-0.336715	0.000613054	0.388281	0.0494407	-0.207744
CCT8	0.00117481	0.336706	1.31661	0.270523	2.96674e-05	0.425065
RABEP1	0.00122271	0.335593	1.018	0.243793	4.81317e-05	0.41477
MON1B	0.001225	-0.335541	0.00075524	0.367742	0.0060157	-0.287432
AIMP2	0.00123512	0.335311	1.24378	0.251229	1.31507e-05	0.441654
LYZ	0.0012411	-0.335176	0.161061	0.106896	0.508361	0.0706168
PNISR	0.00124248	-0.335145	0.000120889	0.407182	0.0243415	-0.237266
PLOD2	0.00124251	-0.335145	4.39102e-05	0.293098	0.000242196	-0.377734
ARHGEF1	0.00124602	0.335066	1.44184	0.216623	3.75115e-05	0.420116
AJUBA	0.00124764	-0.335029	0.00010571	0.347996	0.118909	-0.16555
ERP44	0.0012547	0.334871	1.27468	0.233274	0.00477728	0.294908
ATRIP	0.00125588	-0.334845	0.000407279	0.4054	0.00634629	-0.285669
NOLC1	0.00126035	0.334746	1.70371	0.117663	0.00791765	0.278259
PRKCDBP	0.00126695	-0.334599	0.0956906	0.407182	0.00934213	-0.272588
TRIP13	0.00127685	-0.334382	1.24362	0.407182	0.156009	-0.150787
APOB	0.00127905	0.334333	1.27895	0.272374	0.283977	0.114165
C3orf58	0.00127937	-0.334326	0.00023251	0.272374	0.00959848	-0.27165
RELA	0.00128014	-0.334309	0.4412	0.435334	0.0356478	-0.221791
LRP1B	0.00129853	-0.333909	0.00852729	0.407182	0.045656	-0.211236
DIS3L2	0.00130191	-0.333836	0.000520785	0.272374	0.0292515	-0.229926
GALK2	0.00131413	-0.333574	0.0237295	0.388281	0.0128813	-0.261239
BGN	0.00131471	0.333562	1.22793	0.258457	0.0325644	0.225544
TRAPPC2	0.00133177	-0.333199	4.2272e-05	0.309178	0.000595138	-0.355051
GOLGA4	0.00133196	-0.333195	0.000970109	0.224759	0.00432953	-0.298042
HNRNPU	0.00134563	0.332908	1.51063	0.16626	4.64682e-09	0.569639
RNF141	0.00134845	-0.332849	0.00239491	0.407182	0.00298554	-0.309583
ENTPD1	0.00134964	-0.332824	0.41372	0.367742	0.0540816	-0.20375
SS18	0.00136766	-0.33245	0.000392394	0.381857	0.00625889	-0.286127
FRZB	0.00137917	-0.332214	0.000104747	0.407182	0.0796939	-0.185711
MRPS24	0.00138057	-0.332185	0.440236	0.407182	0.287158	-0.113418
KDSR	0.00138682	-0.332058	0.408696	0.299071	0.315458	-0.107005
COPS6	0.00138786	-0.332037	0.183426	0.347996	0.0149816	-0.255737
RAB22A	0.00140373	-0.331715	1.37965e-05	0.233274	5.43716e-05	-0.412123
MYH10	0.00142204	0.331349	1.09742	0.407182	0.000858637	0.345301
ZNF806	0.00143538	-0.331084	0.000210033	0.381857	0.000367616	-0.367412
DBT	0.00144591	0.330877	2.75891	0.109081	0.00744314	0.280349
LMNB1	0.00144672	0.330861	1.63205	0.100278	9.09975e-09	0.560646
PSMC4	0.00145977	0.330607	1.41428	0.224759	1.82507e-06	0.478649
IRF9	0.00146529	-0.3305	0.000122014	0.309178	0.00807076	-0.277608
IGSF8	0.0014783	-0.330249	0.000134115	0.342631	0.00771653	-0.279131
POFUT2	0.00147953	-0.330225	0.000252999	0.318806	0.000508702	-0.359132
QSOX2	0.00148229	-0.330172	0.000589889	0.354371	0.022182	-0.240901
SOD2	0.00148641	0.330093	0.911831	0.407182	3.5047e-07	0.506555
RPL3	0.00149478	0.329934	1.2341	0.312114	0.000358436	0.368048
CTSV	0.00149617	-0.329907	0.000504367	0.407182	0.0159325	-0.253464
SERPINE1	0.00150602	-0.32972	6.39244e-05	0.361182	0.00138553	-0.332084
MRPL21	0.00154211	-0.329046	0.265213	0.407182	0.0370625	-0.220159
MECR	0.00154863	-0.328925	0.000103581	0.326731	0.0136974	-0.259015
ADD1	0.0015509	0.328884	2.74516	0.0320785	0.0128965	0.261196
ANTXR2	0.00157494	-0.328444	0.000780834	0.375911	0.0130493	-0.260771
2022-09-04	0.00157922	-0.328367	#N/A	#N/A	0.597032	0.056472
DCAF5	0.00160098	-0.327975	0.00280834	0.367742	0.00251229	-0.314792
ITM2B	0.00161385	-0.327746	0.130812	0.407182	0.0112167	-0.266184
PDAP1	0.0016221	0.3276	1.35299	0.272374	5.00623e-05	0.413919
BDH2	0.00162646	-0.327523	0.614607	0.407182	0.127126	-0.162006
MTMR9	0.00165765	-0.326978	0.000610343	0.361182	5.37259e-05	-0.412383
ATP5H	0.00165801	0.326972	0.486778	0.372475	8.38035e-07	0.49212
CPNE3	0.00167367	0.326702	1.466	0.072605	0.00684456	0.283159
SNX7	0.00167579	-0.326665	0.000571971	0.381857	0.00153291	-0.329216
SDC1	0.00167691	0.326646	1.50191	0.115592	0.0734789	0.189601
SNRNP27	0.00168072	-0.326581	0.00017982	0.407182	0.259308	-0.120153
CCT7	0.00169593	0.326322	1.05807	0.407182	1.41115e-07	0.520942
ITGB3	0.00169956	-0.32626	0.000168057	0.241917	0.242607	-0.12443
EMC9	0.00170272	-0.326207	8.69279e-05	0.33481	0.265672	-0.118572
CCDC25	0.00170958	-0.326091	0.403645	0.452284	0.0037545	-0.302521
PREP	0.00171244	0.326043	2.2119	0.08913	0.000302769	0.372255
RPS15A	0.00171838	-0.325943	0.562412	0.407182	0.0378112	-0.219317
TSSC4	0.00172211	-0.325881	3.02591e-05	0.283397	0.00894358	-0.274094
FUT8	0.00172311	-0.325864	0.000391425	0.354371	0.0440307	-0.21281
TM9SF1	0.00172447	-0.325841	7.25767e-05	0.272374	0.00559428	-0.289809
MED22	0.00175802	-0.325285	0.000671751	0.407182	0.0577526	-0.200786
ANTXR1	0.00176544	-0.325163	0.000254075	0.367742	0.00445073	-0.297166
UBE2C	0.00176782	-0.325124	3.99872e-05	0.318806	0.0028005	-0.311525
TOR1AIP2	0.00177584	-0.324994	0.000259343	0.326731	0.00132102	-0.333427
DNLZ	0.00179763	-0.324641	0.000389669	0.407182	0.0723423	-0.190341
HMCN2	0.00179836	-0.324629	0.0163085	0.407182	0.0786317	-0.186359
MRPL46	0.00181288	-0.324396	0.000128458	0.354371	0.00128548	-0.334193
SNX15	0.00184801	-0.32384	0.000182953	0.326731	0.00132942	-0.333249
FAM89B	0.0018671	-0.323541	0.000252455	0.407182	0.00121505	-0.335769
C9orf89	0.00190326	-0.322984	0.277414	0.407182	0.0101928	-0.269555
NME6	0.00191187	-0.322852	0.000624614	0.407182	0.00696955	-0.282554
ATP13A1	0.00191316	0.322833	0.941693	0.262735	0.00278999	0.311639
RHAG	0.00191651	-0.322782	0.00194726	0.407182	0.00171493	-0.326001
MPZL1	0.00192067	-0.322719	0.000170832	0.347996	0.0321759	-0.226038
SEZ6	0.00193741	0.322466	4.71306	0.00221341	4.84873e-05	0.414611
MSRB3	0.00194012	-0.322425	0.000121717	0.381857	0.0340727	-0.223672
MROH6	0.00194032	-0.322422	0.0213944	0.407182	0.537622	-0.0658253
DUSP12	0.00194711	-0.32232	0.000511589	0.381857	0.029165	-0.230046
TWF2	0.00195689	0.322174	2.08363	0.0270474	0.029091	0.230149
AIMP1	0.00195909	0.322141	1.88968	0.100278	0.0273289	0.232666
HEPH	0.00196944	-0.321987	0.00594822	0.407182	0.0895251	-0.180026
KDELR3	0.00198731	-0.321723	0.000798287	0.407182	0.0174999	-0.24996
MYL4	0.00199116	-0.321667	0.000835545	0.407182	0.0476961	-0.209325
NDUFA4	0.00200994	-0.321392	0.297537	0.393933	0.0617505	-0.197728
ZNF385A	0.00201957	-0.321252	0.661677	0.407182	0.626764	-0.0519507
AGA	0.00202207	-0.321216	1.45092e-05	0.071048	0.126897	-0.162102
PWP2	0.00202368	-0.321193	0.503164	0.407182	0.102761	-0.173106
TM9SF3	0.0020286	-0.321122	3.85659e-05	0.233274	0.102675	-0.173148
RIT1	0.00203243	-0.321066	0.00046994	0.347996	0.0139853	-0.258257
MPP1	0.00203497	0.32103	1.41484	0.163964	0.0865535	0.18169
A2M	0.00204553	0.320878	0.768201	0.449289	0.0484058	0.208676
FES	0.00206389	-0.320616	0.000682895	0.388281	0.00826122	-0.276814
ALS2	0.00207381	-0.320476	0.0173753	0.407182	0.0030984	-0.308451
ARL4C	0.00209227	-0.320215	0.00139475	0.407182	0.000328577	-0.370223
SH3BP1	0.00209488	0.320179	1.7868	0.0545652	1.7584e-05	0.43583
LGALSL	0.0021005	-0.3201	0.104977	0.265567	0.0661027	-0.194577
PDXP	0.00210175	-0.320083	4.94269e-05	0.164635	0.117456	-0.166196
SQRDL	0.00212674	0.319735	1.17769	0.312114	0.0587315	0.200022
RANGAP1	0.00213278	0.319652	1.16147	0.407182	2.17878e-05	0.431462
TIMP3	0.00213913	-0.319564	1.3325e-05	0.272374	0.0161341	-0.252997
LCN1	0.00213934	-0.319561	0.000145236	0.407182	0.0252956	-0.235747
ZAK	0.0021405	-0.319545	0.0483149	0.234447	0.0161237	-0.253021
COPZ2	0.00216034	-0.319273	8.05686e-05	0.396597	0.00290742	-0.31039
RALGAPA1	0.00217212	-0.319113	0.399294	0.407182	0.052664	-0.204939
NUDT4	0.00217656	-0.319053	0.000114315	0.396597	0.00580911	-0.288578
MSMO1	0.00218908	-0.318884	0.000205323	0.396597	0.0356141	-0.22183
CDKN2C	0.00219658	-0.318783	0.000216885	0.407182	0.00381231	-0.302044
ARL1	0.00220422	-0.31868	0.37654	0.407182	0.266328	-0.118411
FCN3	0.00220893	-0.318617	0.000220063	0.407182	0.022355	-0.240599
ADIRF	0.00224829	0.318095	3.12228	0.0312896	0.167399	0.146791
SPON1	0.00225853	-0.317961	0.0323759	0.407182	0.000491562	-0.360017
HGFAC	0.00227392	-0.31776	0.014257	0.407182	0.0498102	-0.207415
RBKS	0.00227824	-0.317703	0.00108131	0.375911	0.00550977	-0.290304
RPL22L1	0.00228664	-0.317594	0.0001866	0.407182	0.379692	-0.0937041
TMEM40	0.00228774	-0.31758	0.000586134	0.407182	0.00221468	-0.31854
B3GALT6	0.00230245	-0.31739	3.06684e-05	0.354371	0.00830013	-0.276654
RNASEH2B	0.00230435	0.317366	2.37419	0.143155	0.0105022	0.268506
FERMT3	0.00231861	0.317183	1.11809	0.407182	0.00112207	0.337981
LIMK1	0.002326	-0.317088	0.00185121	0.407182	0.0329739	-0.225029
HIF1AN	0.00233972	-0.316914	0.174342	0.37418	0.198266	-0.136884
CSNK1D	0.0023472	-0.316819	4.61296e-05	0.283397	0.0673488	-0.193706
KIAA1704	0.00234888	-0.316798	0.00021299	0.388281	0.0128699	-0.261271
BAK1	0.00235373	-0.316736	2.23826e-05	0.143759	0.00400031	-0.300536
RCN2	0.00235533	0.316716	1.09846	0.3354	8.30856e-07	0.492265
HSDL2	0.00235682	0.316697	2.50084	0.0496019	0.000144182	0.390105
IMPA2	0.00236084	-0.316646	0.130481	0.407182	0.166352	-0.14715
NAGK	0.00238148	-0.316388	0.918626	0.402004	0.00116601	-0.336915
CSRP2	0.00238995	-0.316282	0.434502	0.407182	0.0626982	-0.197027
DUT	0.00239239	0.316252	0.58595	0.396597	0.000453134	0.362106
ST6GALNAC1	0.00240504	0.316095	17.4098	2.52706e-05	7.90231e-05	0.403862
FNIP2	0.00240798	0.316058	51.5741	4.85121e-08	0.000134543	0.391719
TMEM198	0.00243231	0.315758	11.9688	0.021117	0.00520047	0.292178
GC	0.00243907	0.315676	1.28183	0.297118	0.979983	-0.00268222
NT5C3A	0.00245079	0.315533	1.78193	0.300312	0.000291627	0.373183
LUZP1	0.00245421	-0.315491	0.0640459	0.221958	0.203661	-0.135269
SF3B5	0.0024631	-0.315383	3.6599e-05	0.388281	0.000670392	-0.351918
DYNLT1	0.00247307	-0.315263	1.10171e-06	0.182728	0.134408	-0.159009
NUCB1	0.00247531	0.315235	1.46444	0.256514	0.000127943	0.392887
LIG3	0.00247555	0.315233	1.33282	0.183279	5.5573e-05	0.411646
DNAJB12	0.00250766	-0.314847	0.246217	0.372475	0.101294	-0.173837
YIPF3	0.00250998	-0.31482	0.182901	0.407182	0.000555401	-0.356855
TMLHE	0.00251771	-0.314728	0.112208	0.342631	0.0543372	-0.203539
CHI3L1	0.00252734	-0.314613	0.000117082	0.347996	0.0115358	-0.265189
MAEA	0.00254613	-0.314392	1.03599	0.440099	0.313401	-0.107458
LOC100652732	0.00256632	0.314155	1.21541	0.0149587	8.27242e-06	0.450733
PSMD4	0.00257146	0.314095	1.61012	0.0775884	0.00567847	0.289321
HNRNPK	0.00257291	0.314078	1.64467	0.0815545	4.23657e-09	0.570855
ARG1	0.00258141	-0.313979	5.81397e-05	0.191312	0.337179	-0.102331
BRD2	0.00258449	0.313943	3.0075	2.52706e-05	1.01163e-05	0.446824
IFI30	0.00259269	-0.313848	0.000136268	0.4054	0.00169614	-0.326318
TOLLIP	0.00259704	0.313798	1.81774	0.11773	0.129521	0.161006
ARIH1	0.00260318	-0.313727	0.000112503	0.13778	0.00336625	-0.305906
TMEM243	0.00263232	-0.313393	0.00522338	0.407182	0.123602	-0.163503
TRPT1	0.00263327	-0.313382	0.000664364	0.4054	0.113536	-0.16797
SLC4A2	0.00263673	-0.313342	0.000749328	0.354371	0.193609	-0.138303
PREPL	0.00264699	-0.313226	0.0174861	0.407182	0.241093	-0.124828
PEA15	0.00265765	0.313105	1.20861	0.354371	0.428626	0.0844677
HPGD	0.00268237	-0.312826	0.000154863	0.396597	0.00491569	-0.293992
IARS2	0.00268289	0.31282	1.10984	0.272374	5.34148e-07	0.49966
C17orf62	0.00270777	-0.312542	1.48885e-05	0.258457	0.000328022	-0.370265
TAPBPL	0.00272108	-0.312394	0.0147522	0.242993	0.00413711	-0.299479
COL22A1	0.00273355	-0.312256	0.0017336	0.407182	0.00113643	-0.337628
ERRFI1	0.00274272	-0.312155	0.00336727	0.407182	0.219498	-0.130699
2022-09-06	0.00274521	-0.312128	#N/A	#N/A	2.59164e-06	0.472387
IMPACT	0.00275298	-0.312042	7.98092e-05	0.233274	0.0860981	-0.181949
FLOT1	0.00278651	0.311677	0.602959	0.367742	0.00539292	0.291001
MRPL43	0.00279929	-0.311538	0.332754	0.444708	0.0707016	-0.191425
SLC30A6	0.0028155	-0.311364	0.00180195	0.407182	0.00579149	-0.288677
GALNT1	0.00282908	-0.311218	0.000142833	0.326731	0.0282348	-0.231355
IFITM3	0.0028304	0.311204	1.44193	0.156369	0.0970436	0.176004
MYBBP1A	0.00283352	0.31117	0.927914	0.407017	1.31733e-07	0.522004
RPL14	0.00284273	0.311072	1.34238	0.312114	0.00519272	0.292226
PTGFRN	0.00284485	-0.311049	0.209953	0.224759	0.0139157	-0.258439
PTMA	0.00287409	-0.31074	1.59124e-07	0.258457	0.0448888	-0.211973
MRC1	0.00287978	-0.31068	7.70208e-05	0.216623	0.0107407	-0.267716
POMP	0.00288029	-0.310674	9.63438e-05	0.367742	0.0140969	-0.257967
RABGGTB	0.00288108	-0.310666	0.155248	0.354371	0.0584264	-0.200259
RALA	0.00290821	-0.310381	0.221346	0.185786	0.0141695	-0.25778
RANBP3	0.00291325	-0.310329	0.000150853	0.33481	0.0186558	-0.247546
EIF1	0.00292035	-0.310255	2.599e-06	0.272374	0.0233512	-0.238897
TRPC3	0.00292264	-0.310231	0.0119668	0.407182	0.0632134	-0.19665
POP4	0.00293511	-0.310102	0.000222048	0.388281	0.161091	-0.148978
LAGE3	0.00293985	-0.310053	0.0371389	0.407182	0.0678453	-0.193363
CCRN4L	0.00294142	-0.310036	0.00373643	0.407182	0.117107	-0.166352
DCTN5	0.00296193	-0.309825	7.02674e-05	0.347996	0.0246806	-0.23672
MMP11	0.00296821	-0.309761	1.7265e-05	0.326731	0.000888695	-0.344369
RBFOX2	0.0029806	-0.309634	9.78475e-05	0.309178	0.0417559	-0.215095
NLN	0.00298155	-0.309624	0.0818032	0.340119	0.259429	-0.120123
CCDC97	0.00299415	-0.309496	0.00275804	0.407182	0.118444	-0.165756
PPDPF	0.00299971	-0.309439	0.000153198	0.381857	0.189238	-0.139658
SCAF11	0.00300539	0.309382	2.97848	0.08258	0.000803487	0.34709
CCDC83	0.00301254	0.309309	13.5542	0.0542165	0.0009653	0.342119
DNAJC21	0.00301508	0.309284	3.1289	0.0031234	0.0146885	0.256463
2022-09-01	0.00302176	-0.309216	#N/A	#N/A	0.000422612	0.363886
PSME3	0.00302681	0.309165	2.33155	0.0250279	1.22457e-06	0.485627
CLMN	0.00303052	-0.309128	0.00232877	0.407182	0.216355	-0.131587
EEA1	0.00303707	0.309062	1.76058	0.312114	0.00108692	0.338861
GOT1	0.00304015	0.309031	2.14323	0.0609624	0.00160532	0.327898
PABPN1	0.00306242	-0.308808	2.76693e-06	0.251229	0.0543795	-0.203504
CBX1	0.00306699	0.308763	2.47434	0.0861872	1.63325e-07	0.518675
TCEB2	0.00308853	-0.308549	0.286664	0.410291	0.0530393	-0.204622
SRGN	0.00308943	-0.30854	0.00013549	0.407182	0.238797	-0.125434
SULF1	0.00309037	-0.308531	0.000105226	0.283397	0.0123585	-0.262729
CLU	0.00309562	0.308479	1.68428	0.134576	0.000307429	0.371877
MMP1	0.00310301	-0.308406	8.53127e-06	0.309178	0.000999918	-0.341155
RAB3A	0.00312326	-0.308207	0.000277426	0.407182	0.0263747	-0.234087
ALDH3B1	0.00314123	-0.308032	0.000152165	0.342631	0.0131076	-0.26061
SHARPIN	0.00316882	-0.307764	0.00012147	0.33481	0.0645909	-0.195652
LIMS1	0.00316969	-0.307755	0.249356	0.213984	0.0368133	-0.220443
CD58	0.00317707	-0.307684	0.000469631	0.407182	0.11429	-0.167625
YIPF6	0.00317759	-0.307679	0.000149222	0.342631	0.000959305	-0.342289
PTBP1	0.00317882	0.307667	1.43694	0.100278	1.5159e-12	0.659824
C15orf52	0.00318273	-0.30763	0.00625828	0.407182	0.30766	-0.108733
CD36	0.00318276	-0.307629	0.000197838	0.407182	0.00137774	-0.332243
PROCR	0.00318514	-0.307606	0.0419405	0.260938	0.0901477	-0.179683
INPP5D	0.00321499	0.30732	4.43156	0.0309891	0.0129066	0.261168
C1D	0.00322308	-0.307243	0.00305283	0.407182	0.113797	-0.167851
WNT2B	0.00323013	-0.307176	0.000573902	0.381857	0.0210815	-0.242871
SIGLEC1	0.00323145	-0.307163	0.000816264	0.342631	0.00714545	-0.28172
NR3C1	0.00323172	-0.307161	0.000233702	0.326731	0.386034	-0.0924687
RAP1GDS1	0.00323927	0.307089	1.36384	0.407182	0.45816	0.079185
AHDC1	0.00327598	0.306743	5.62106	0.00151696	9.80004e-05	0.399007
PLXNB1	0.00329846	-0.306533	0.00429662	0.407182	0.217002	-0.131404
GCN1L1	0.00332557	0.306281	1.40538	0.164623	7.30158e-06	0.453134
RIN2	0.00333198	-0.306221	0.00297848	0.407182	0.121573	-0.164381
BET1	0.00333403	-0.306203	0.542104	0.407182	0.0769573	-0.187393
TINAGL1	0.00334095	-0.306139	0.371556	0.449289	0.587435	-0.0579525
NCK2	0.00338219	-0.30576	7.36807e-05	0.208685	0.00510896	-0.292751
SLC12A6	0.00340505	-0.305553	0.000334231	0.354371	0.0230232	-0.239451
JAK3	0.003438	-0.305255	0.0188763	0.407182	0.312404	-0.107679
CD248	0.00344639	-0.30518	0.000251086	0.388281	0.233873	-0.126749
PDCD4	0.00345779	0.305078	1.07941	0.407182	0.000412044	0.364529
EEF1B2	0.00349485	0.304748	0.695467	0.300312	0.00101283	0.340804
APOL1	0.00350923	-0.304621	0.198793	0.407182	0.0718528	-0.190662
RAP2A	0.00351807	-0.304543	0.000115365	0.318806	4.01449e-05	-0.41867
AGPAT1	0.00353979	0.304352	1.46879	0.287935	0.0858702	0.182079
KLHL22	0.00354233	-0.30433	0.000511795	0.33481	0.0069382	-0.282705
NCBP2	0.00355029	-0.30426	0.18674	0.407182	0.0311353	-0.227386
ITGA11	0.00355647	-0.304206	0.000241703	0.326731	0.000530834	-0.35803
COX6A1	0.00355829	-0.30419	7.8661e-05	0.407182	0.00996439	-0.270347
GPC6	0.00356347	-0.304145	9.16654e-05	0.283397	0.0153115	-0.254935
TMEM97	0.00356701	-0.304115	0.115145	0.367742	0.032982	-0.225019
BAX	0.00357813	0.304018	1.64914	0.112097	0.00201866	0.321266
SEC22A	0.0035785	-0.304015	0.0002119	0.33481	0.00988866	-0.270613
FAM136A	0.00361219	-0.303724	2.77116e-05	0.347996	0.00677265	-0.283511
MEA1	0.00361572	-0.303694	0.000110494	0.33481	0.0129281	-0.261108
C17orf58	0.00362206	-0.303639	0.000358323	0.407182	0.0405963	-0.2163
GNB1	0.00362437	-0.303619	6.3348e-06	0.300312	0.0575047	-0.200981
WDR45B	0.00363196	-0.303554	0.000129732	0.300312	0.0186436	-0.247571
RPS14	0.00363664	-0.303514	0.335032	0.407182	0.0886884	-0.18049
TRIOBP	0.00369699	-0.303002	0.0949455	0.183279	0.776585	-0.0303293
LRRC25	0.00370006	-0.302976	0.000242305	0.367742	0.0110993	-0.266557
TNFAIP6	0.00371621	-0.302841	0.00170892	0.407182	0.0550589	-0.202945
AMFR	0.00376959	-0.302396	0.197138	0.407182	0.00215141	-0.319395
TIMP2	0.0037907	-0.302222	0.000181551	0.407182	0.00534	-0.291321
FAM213A	0.00380718	0.302086	1.21555	0.287632	0.0108311	0.267421
KPNA1	0.00384493	0.301778	1.2591	0.204716	0.02175	0.241664
NDUFA11	0.00385741	-0.301677	1.82322e-05	0.293098	0.000513629	-0.358883
C10orf32	0.0038588	-0.301665	0.000205433	0.396597	0.0196039	-0.24566
HPS6	0.00386895	-0.301583	0.000285805	0.361182	0.00410058	-0.299758
NDRG4	0.00388131	-0.301483	0.000274265	0.381857	0.0045405	-0.296531
F7	0.0038936	-0.301384	0.0111373	0.407182	0.00588291	-0.288165
ICT1	0.00392987	-0.301094	0.184805	0.309178	0.492421	-0.0732867
LZTFL1	0.00394066	0.301008	1.64291	0.347996	0.0780695	0.186704
ABCD1	0.00394899	-0.300942	0.318224	0.407182	0.00433418	-0.298008
APBA1	0.00397895	-0.300704	0.000956217	0.407182	0.0296583	-0.229366
NPY	0.00404446	-0.300192	0.000940984	0.407182	0.107141	-0.17097
SLC9A6	0.0040569	-0.300095	0.000531439	0.258457	0.254624	-0.121333
SGCE	0.00407016	-0.299992	0.000513844	0.388281	0.0402513	-0.216664
PNKD	0.00407421	0.299961	2.91679	0.0312896	0.00146606	0.330485
MAN2B2	0.00407723	-0.299938	0.000135065	0.283397	0.0305811	-0.22812
PUM2	0.00409021	-0.299838	0.000206272	0.300312	0.767186	-0.0316417
HSPH1	0.00409391	0.299809	1.94536	0.0445231	8.20904e-08	0.529205
ACADVL	0.00410003	0.299762	1.23479	0.326731	0.0316506	0.226714
SF3A1	0.00410186	0.299748	1.3924	0.16626	4.38591e-07	0.502904
OGDH	0.00411653	0.299636	1.2997	0.125003	9.49047e-06	0.44807
HAX1	0.00414164	-0.299444	7.64114e-05	0.224759	0.109551	-0.169824
TNS4	0.00414301	-0.299434	0.00020031	0.342631	0.00524165	-0.291923
UEVLD	0.00416838	-0.299241	0.000180776	0.354371	0.00892145	-0.274179
EOGT	0.00418137	-0.299143	0.000142316	0.251229	0.00139419	-0.331908
ERH	0.00418153	-0.299142	0.00254992	0.367022	0.0173144	-0.25036
SYT16	0.00420548	-0.298961	0.0169559	0.407182	0.0716565	-0.190792
YBEY	0.00420805	-0.298942	0.00167379	0.407182	0.107475	-0.17081
FHOD1	0.00422081	-0.298847	0.000377474	0.326731	4.48494e-05	-0.416294
CRTAC1	0.00425075	-0.298623	3.66777e-05	0.361182	0.000282102	-0.374001
METTL7A	0.00428842	0.298344	1.42961	0.192219	0.294121	0.111803
TSKU	0.00430675	-0.298209	0.000832134	0.407182	0.00929082	-0.272779
GTF2H4	0.00431531	-0.298146	0.000123389	0.326731	0.0066957	-0.283891
DYNLRB1	0.00434654	0.297918	1.19812	0.407182	0.0119458	0.263944
TRAPPC12	0.00434806	-0.297907	0.000259077	0.300312	0.0013598	-0.332613
C9orf72	0.00436516	-0.297782	0.0142069	0.407182	0.106906	-0.171083
OLA1	0.00437694	0.297697	1.23363	0.294074	0.000917606	0.3435
NCL	0.00440017	0.297529	1.40307	0.170462	1.12014e-10	0.615067
MRPL41	0.00443357	-0.297289	1.2177e-05	0.208685	0.0165036	-0.252154
TUBB4A	0.00445278	-0.297152	0.286186	0.342754	0.187349	-0.140251
RPL12	0.00447014	0.297028	0.721745	0.407182	0.00177206	0.325055
MSTO1	0.00447091	-0.297023	0.000888973	0.361182	0.0207693	-0.243446
DNAJC17	0.00447488	0.296994	0.883691	0.407182	0.000230324	0.378955
ISCA1	0.00449705	-0.296837	0.0044126	0.407182	0.106483	-0.171286
FAM83G	0.0045021	-0.296802	1.40113	0.291776	0.00291992	-0.310259
ENOPH1	0.00450593	0.296774	1.54222	0.0916269	0.000901164	0.343991
SLC30A5	0.00451283	-0.296726	0.00129185	0.367742	0.00703047	-0.282263
AP4M1	0.00457927	-0.29626	0.000966447	0.396597	0.0988816	-0.175058
SMPD1	0.00458473	-0.296222	0.000619502	0.367742	0.0265248	-0.23386
FLT1	0.00459649	-0.296141	0.00243539	0.4054	0.022425	-0.240477
RRAGA	0.00460957	-0.29605	0.000103705	0.381857	0.00161894	-0.327656
UGGT1	0.00463217	0.295894	0.944096	0.407182	1.59226e-06	0.481052
RINT1	0.00464313	-0.295819	0.000380026	0.309178	0.23378	-0.126773
CPXM1	0.00466257	-0.295685	9.60469e-05	0.347996	0.00717635	-0.281575
TSR2	0.00466468	-0.295671	8.37421e-05	0.326731	0.00675283	-0.283608
HS1BP3	0.00468452	-0.295535	0.232499	0.407182	0.961584	-0.00514912
L1CAM	0.00469004	-0.295498	0.00224725	0.407182	0.248172	-0.122983
S100A14	0.00469925	0.295435	1.36475	0.164623	0.723589	0.0377947
GNB4	0.00474592	-0.295119	8.97795e-06	0.326731	0.0115246	-0.265223
CELF2	0.00475837	-0.295035	0.000133048	0.300312	0.00873283	-0.274914
CTBS	0.00476151	-0.295014	0.000104081	0.265567	0.00575376	-0.288891
SCG2	0.00476335	-0.295002	0.00141861	0.407182	0.0294047	-0.229715
NLRX1	0.00476624	-0.294982	0.215904	0.156369	0.00250476	-0.314882
OLFML3	0.00477006	-0.294957	2.6831e-05	0.164635	0.0014033	-0.331724
GSR	0.0047766	0.294913	1.57666	0.0933378	5.48562e-06	0.458567
MPC2	0.00477675	-0.294912	6.31494e-05	0.272374	0.00395349	-0.300906
C9orf57	0.00478116	0.294882	25.6632	3.24274e-08	0.00170516	0.326166
ATL1	0.00480444	-0.294727	0.00133568	0.375911	0.030269	-0.228538
GNA12	0.00480818	-0.294702	7.73297e-05	0.407182	0.0021202	-0.319826
GOLGB1	0.00482399	0.294596	2.97394	0.0313297	0.000320566	0.370838
TNKS1BP1	0.00485807	0.294371	0.857593	0.416935	0.00106983	0.339298
CDCP1	0.00487066	-0.294288	0.000556636	0.342631	0.000150164	-0.389153
DBN1	0.00487865	0.294235	1.90112	0.0815545	0.0658252	0.194773
SEMA3C	0.00490891	-0.294037	0.000381467	0.407182	0.00391533	-0.30121
NFIX	0.00490993	0.29403	1.00239	0.407182	0.0223792	0.240557
SCRN3	0.00492264	-0.293947	0.0276388	0.407182	0.0222815	-0.240727
RPN1	0.00492998	0.293899	1.28046	0.303217	8.96415e-06	0.449178
RPA1	0.00493127	0.293891	1.35513	0.241917	2.84039e-05	0.425975
TUBG1	0.00493489	-0.293867	6.12737e-05	0.300312	0.0344254	-0.223245
ABT1	0.00494072	-0.293829	0.000137752	0.309178	0.301018	-0.110228
SRBD1	0.00495348	-0.293746	0.000383997	0.283397	0.198016	-0.136959
2022-09-01	0.00495673	0.293725	#N/A	#N/A	0.000422612	0.363886
SLC2A6	0.00496649	-0.293662	0.00221932	0.407182	0.131434	-0.160217
COG6	0.00497013	-0.293638	0.0276886	0.367742	0.0438397	-0.212998
SLK	0.00498698	0.293529	2.4326	0.0419165	0.0473788	0.209618
FKBP4	0.00498752	0.293526	1.48915	0.258457	4.06663e-07	0.504139
ECI1	0.00499931	0.29345	1.75281	0.0916269	3.19026e-06	0.468617
ITPKC	0.00501559	-0.293345	0.316588	0.407182	0.0287925	-0.230566
TIMMDC1	0.00503764	-0.293204	0.24936	0.395153	0.300473	-0.110352
TMEM173	0.00504261	-0.293172	0.156304	0.232131	0.124372	-0.163173
SERPINA1	0.00504274	0.293172	0.606179	0.328405	0.0046213	0.295969
DDAH2	0.00506304	0.293042	0.860232	0.407182	0.132856	0.159637
HLA-DRA	0.00506423	0.293035	1.66948	0.160617	0.00939409	0.272396
PDHA1	0.00507484	-0.292967	0.364975	0.407182	0.593625	-0.0569964
PSMA7	0.00508252	0.292918	1.85289	0.08913	0.000334951	0.369744
TNFAIP3	0.00510392	-0.292783	0.018039	0.407182	0.00243975	-0.315667
RCCD1	0.00510905	-0.29275	0.0012496	0.4054	0.0395479	-0.217415
SUPT4H1	0.00513482	-0.292588	0.000277047	0.407182	0.124094	-0.163292
STC2	0.00517181	-0.292356	0.000970641	0.407182	0.14582	-0.154551
NIPSNAP3A	0.00518669	-0.292264	0.101587	0.262735	0.0375123	-0.219651
IFI16	0.00521472	0.292089	1.56862	0.128481	7.33554e-08	0.530894
DCTN3	0.00521543	-0.292085	0.0204624	0.407182	0.0851355	-0.1825
LXN	0.00523071	-0.29199	1.93674	0.4054	0.20063	-0.136172
EPHA2	0.00523224	-0.291981	0.958394	0.328168	0.000199358	-0.382435
CCDC86	0.0052411	-0.291926	0.000122293	0.342631	0.0735553	-0.189552
LDHAL6B	0.00524593	0.291896	0.221988	0.36346	0.000138428	0.391056
ARMC9	0.00524769	-0.291885	0.00183816	0.4054	0.000739784	-0.349301
GATM	0.00525441	-0.291844	9.6089e-05	0.293098	0.000777798	-0.347962
MED10	0.00529231	0.291611	10.5212	0.0202475	0.00311479	0.30829
C7orf25	0.00529685	-0.291584	0.0402272	0.407182	0.211252	-0.133048
TSPAN15	0.00529743	-0.29158	0.000537709	0.375911	0.348153	-0.100043
TTLL6	0.00530179	-0.291553	0.000233086	0.407182	0.0207578	-0.243467
MMP14	0.0053264	-0.291403	1.8772e-05	0.233274	0.055027	-0.202972
CNOT3	0.00533076	0.291377	1.84586	0.160287	0.0625981	0.197101
MOCS2	0.00534251	-0.291305	4.2095e-05	0.241917	0.0225425	-0.240274
RAD21	0.00534818	0.291271	1.26763	0.347996	2.28407e-05	0.430492
SAMM50	0.00537969	-0.291081	0.264426	0.265567	0.186476	-0.140526
LUC7L3	0.00540733	0.290914	1.15632	0.354371	0.000230887	0.378896
PRPH	0.00542512	-0.290808	8.19822e-07	0.347996	0.0688799	-0.192654
PLAT	0.00543682	-0.290738	0.000197588	0.407182	0.00169631	-0.326315
FCGR1A	0.00544851	-0.290668	4.29067e-05	0.342631	0.00272239	-0.31238
USP39	0.00547268	0.290524	2.337	0.0775884	0.00647782	0.28499
TFB2M	0.00547994	-0.290481	0.000538217	0.381857	0.152876	-0.151924
CDCA5	0.00548722	-0.290438	0.0105433	0.407182	0.0895385	-0.180019
MARK2	0.00549759	-0.290376	1.35397	0.433497	0.0155856	-0.254279
FAM134A	0.00550297	-0.290345	0.000148457	0.272374	0.000400498	-0.36525
VDAC3	0.00552449	0.290218	1.15869	0.216623	0.000176061	0.385399
EIF4A3	0.00552693	-0.290203	0.481787	0.407182	0.840968	0.0214483
PRKCH	0.00553542	-0.290153	0.000613984	0.407182	0.16244	-0.148505
PXDC1	0.00554344	-0.290106	0.00108912	0.407182	0.0193117	-0.246233
TMOD3	0.00555214	0.290055	4.16552	0.0313297	0.267809	0.118047
APOM	0.00556701	-0.289968	0.365005	0.407182	0.0138671	-0.258566
SLC27A6	0.00556797	-0.289962	0.0263811	0.407182	0.143606	-0.155394
UBE2Q1	0.00558949	-0.289837	0.000381149	0.318806	0.322561	-0.105455
SRPX2	0.00559913	-0.28978	4.88409e-05	0.272374	0.0295797	-0.229474
CNOT7	0.00561214	-0.289705	0.020954	0.381857	0.423112	-0.0854765
C17orf59	0.00563917	-0.289548	0.000233243	0.367742	0.0919747	-0.178687
ADI1	0.00563925	-0.289548	9.94025e-06	0.125003	0.424178	0.0852809
TAF5	0.00564064	-0.28954	0.00404839	0.407182	0.0122941	-0.262916
APOBEC3G	0.00567274	-0.289355	0.000165752	0.342631	0.000389914	-0.365928
SLC37A3	0.00569173	-0.289245	0.00171499	0.407182	0.00954552	-0.271842
LRPPRC	0.0057116	0.289132	1.72832	0.109794	2.42042e-11	0.63185
PNPLA2	0.0057145	-0.289115	0.000908003	0.407182	0.311294	-0.107924
DCN	0.00572584	0.28905	1.09786	0.354371	0.32132	0.105724
C1orf109	0.00578134	-0.288735	0.00044536	0.407182	0.0285803	-0.230865
CRELD1	0.00580105	-0.288623	0.000387418	0.396597	0.00152885	-0.329292
LRRC15	0.00580249	-0.288615	4.57822e-05	0.367742	0.000519807	-0.358574
SESN3	0.00581074	-0.288569	0.00604036	0.407182	0.856144	-0.0193782
PITPNA	0.00585233	0.288335	1.42045	0.125003	0.144923	0.154891
SCCPDH	0.00588096	-0.288175	5.80098e-05	0.233274	0.180813	-0.142335
TP53I3	0.00589239	-0.288112	0.0422948	0.339889	0.00177382	-0.325027
CTDP1	0.00593882	-0.287854	0.000395356	0.283397	0.168232	-0.146507
TLR2	0.00594661	-0.287811	0.000539546	0.388281	0.00273823	-0.312205
ERP29	0.00596326	0.28772	1.30578	0.378589	0.000653785	0.35258
UBL4A	0.0059644	-0.287713	0.166106	0.4054	0.0218328	-0.241517
SKIV2L2	0.00599323	0.287555	1.86828	0.112097	1.92588e-05	0.433983
PITX1	0.00599501	-0.287545	0.000105957	0.342631	0.342247	-0.101269
SERPINA6	0.00599681	-0.287535	4.83384e-05	0.13778	0.00141072	-0.331575
MRPL16	0.00601879	-0.287415	0.509494	0.407182	0.0878585	-0.180954
VPS26A	0.00601955	-0.287411	0.622953	0.402004	0.00417155	-0.299217
CYBRD1	0.006033	0.287338	13.9448	0.000305874	0.043836	0.213001
ZDHHC13	0.00603769	0.287312	0.00154125	0.407182	0.0278295	0.231937
C12orf29	0.00603837	-0.287308	0.000427798	0.407182	0.107666	-0.170719
UFSP2	0.00604309	-0.287283	0.176044	0.328405	0.0853375	-0.182384
DMPK	0.00605234	-0.287232	0.000920631	0.407182	0.295437	-0.111501
SRSF11	0.00605664	0.287209	1.05973	0.407182	0.000124673	0.393487
TUBB3	0.00605775	0.287203	1.098	0.407182	0.00885182	0.274449
PPCDC	0.00607789	-0.287094	0.00047063	0.381857	0.0262626	-0.234256
MRPL18	0.00608161	-0.287074	0.131259	0.407182	0.0196669	-0.245538
TOP2B	0.00608263	0.287068	2.8182	0.0287723	0.000408532	0.364746
NAA15	0.00610708	0.286936	1.23721	0.197081	0.000223311	0.379703
ACOX3	0.00612372	-0.286847	0.000117197	0.105241	1.56472e-07	-0.519342
GOLGA5	0.00613503	-0.286786	0.000301837	0.309178	0.0862942	-0.181837
TMEM230	0.00615961	-0.286654	5.03174e-05	0.367742	0.0569742	-0.201401
CNOT11	0.00617849	0.286553	1.77077	0.0786039	9.04166e-05	0.400833
DNPH1	0.00618171	0.286536	0.90482	0.407182	0.000730072	0.349654
UCK2	0.00619348	-0.286473	0.000134318	0.361182	0.00207882	-0.320405
PTPRM	0.0061977	-0.286451	0.0315633	0.407182	0.0888412	-0.180405
PRDX4	0.00619988	-0.286439	0.398428	0.407182	0.181051	-0.142258
CDKN2AIPNL	0.00620822	-0.286395	9.7472e-05	0.354371	0.0403387	-0.216572
RFC3	0.00623583	-0.286249	2.02305	0.375911	0.274758	-0.11636
VPS13A	0.00626552	-0.286092	0.00479711	0.381857	0.00183572	-0.324033
SYK	0.00627426	-0.286046	0.793272	0.458048	0.0899172	-0.17981
LPA	0.00627897	-0.286021	0.0502067	0.407182	0.0334828	-0.224396
NEDD4	0.00627962	-0.286018	0.000153166	0.265567	0.00760121	-0.27964
RUNX3	0.00630011	-0.28591	0.00017733	0.396597	0.000623096	-0.353847
BLMH	0.00631791	0.285817	0.512407	0.287632	0.00386281	0.301633
SAT2	0.00633501	-0.285728	0.000706091	0.407182	0.0427	-0.214134
DCPS	0.00634762	0.285662	1.75125	0.265567	0.00140731	0.331643
VSIG4	0.00635682	-0.285614	0.000396086	0.407182	0.0407275	-0.216163
ORM1	0.00637846	-0.285502	0.245252	0.366349	0.0720709	-0.190519
ELOVL7	0.00641582	-0.285308	0.00398818	0.407182	0.38776	-0.0921347
C1orf122	0.00642658	-0.285253	0.000131486	0.367742	0.00207193	-0.320502
GALNS	0.00647193	-0.28502	0.518731	0.407182	0.881565	-0.0159261
UBA5	0.00659516	-0.284394	0.0980989	0.265567	0.668396	-0.0457682
HIST1H1A	0.00660391	0.28435	6.29599	0.0287723	0.00222328	0.318426
ABCF1	0.00661174	0.284311	1.13419	0.407182	0.000419087	0.364099
RAB11FIP5	0.00664338	-0.284152	0.000185175	0.191312	0.0772827	-0.187191
ACE	0.00664802	-0.284129	0.000372515	0.309178	0.0562046	-0.202017
FAR1	0.00669191	-0.28391	0.180242	0.447449	0.0201274	-0.244652
TBCK	0.00669719	-0.283884	0.00250885	0.388281	0.00770551	-0.279179
NDUFA1	0.00671317	-0.283805	2.31373e-05	0.342631	0.000805334	-0.347028
STON2	0.006722	-0.283761	0.000398179	0.33481	0.00603911	-0.287304
MAP2K2	0.00673457	0.283699	1.74365	0.0496019	0.000330455	0.370081
CYB5A	0.00676081	-0.283569	1.49568	0.152932	0.249971	-0.12252
LCLAT1	0.00677183	-0.283515	0.292553	0.200094	0.837546	-0.0219162
ADH5	0.00680184	0.283367	0.944091	0.407182	0.00228753	0.317583
COPS7A	0.00681152	-0.28332	0.519848	0.312114	0.360373	-0.0975464
2022-03-02	0.00681623	-0.283297	#N/A	#N/A	0.0403552	0.216555
CADM4	0.00687302	-0.28302	0.000432244	0.375911	0.183955	-0.141326
RMDN2	0.00690373	-0.282871	0.00112906	0.407182	0.00903507	-0.273743
SLC27A4	0.00691479	-0.282818	0.151238	0.222225	0.000210702	-0.381105
LYSMD2	0.00692251	-0.282781	7.63652e-05	0.33481	0.629096	-0.0516
CTSL	0.00694888	-0.282654	6.51627e-05	0.300312	0.00494287	-0.293815
GFPT1	0.00696636	0.28257	1.84031	0.0497303	3.36487e-07	0.507214
PVRL1	0.00696752	-0.282564	1.01117	0.407182	0.00175733	-0.325296
CTDSP1	0.00697343	-0.282536	0.000200032	0.4054	0.00188887	-0.323205
TPRG1L	0.00697934	-0.282508	0.000245592	0.342631	0.0453055	-0.211571
CDC42EP1	0.006991	-0.282452	0.114187	0.390563	0.0754448	-0.188343
BPIFA1	0.00705199	-0.282161	0.00103044	0.407182	0.00123509	-0.335312
ANAPC16	0.00705913	-0.282127	0.000158429	0.407182	0.469299	-0.077242
MTAP	0.00706504	0.282099	0.973784	0.213984	0.0209899	0.243039
ANXA10	0.00707161	-0.282068	0.00459459	0.407182	0.0125967	-0.262043
CD276	0.0070998	-0.281935	0.000237401	0.347996	0.00831344	-0.276599
VPS26B	0.00711227	-0.281876	0.6243	0.407182	0.0422344	-0.214606
EGFR	0.00716829	-0.281613	0.33625	0.354371	0.971811	-0.00377768
PHPT1	0.00718255	-0.281546	0.061115	0.407182	0.16773	-0.146678
NDUFA7	0.00720984	-0.281419	9.95555e-05	0.407182	0.0036775	-0.303167
NEDD1	0.00723154	-0.281318	0.000130228	0.326731	0.00676291	-0.283559
VAPB	0.00723321	-0.281311	1.27415	0.328056	0.124481	-0.163127
LTC4S	0.00723599	-0.281298	5.46869	0.102486	0.0161979	-0.25285
JAM2	0.00723869	-0.281285	0.00221695	0.407182	0.482244	-0.075015
ATXN7	0.00725148	-0.281226	0.18319	0.407182	0.376489	-0.0943327
CHN1	0.00725148	-0.281226	0.187225	0.407182	0.376489	-0.0943327
MICU3	0.00725148	-0.281226	0.15343	0.407182	0.376489	-0.0943327
SLC18B1	0.00725148	-0.281226	0.0116534	0.407182	0.376489	-0.0943327
TNFSF10	0.00725148	-0.281226	0.0336767	0.407182	0.376489	-0.0943327
SMPDL3A	0.00725148	-0.281226	0.0336767	0.407182	0.376489	-0.0943327
PGLYRP4	0.00725148	-0.281226	0.0207115	0.407182	0.376489	-0.0943327
BTG1	0.00725148	-0.281226	0.0123117	0.407182	0.376489	-0.0943327
OLFM3	0.00725148	-0.281226	0.0219979	0.407182	0.376489	-0.0943327
SUN3	0.00725148	-0.281226	0.0409836	0.407182	0.376489	-0.0943327
PCDHB14	0.00725148	-0.281226	0.0293711	0.407182	0.376489	-0.0943327
TCHHL1	0.00725148	-0.281226	0.0504751	0.407182	0.376489	-0.0943327
SEC14L1	0.00725148	-0.281226	0.0176568	0.407182	0.376489	-0.0943327
CHST2	0.00725148	-0.281226	0.00327124	0.407182	0.376489	-0.0943327
C15orf57	0.00725148	-0.281226	0.00775265	0.407182	0.376489	-0.0943327
ADAT1	0.00725148	-0.281226	0.0504751	0.407182	0.376489	-0.0943327
ZNF831	0.00725148	-0.281226	0.0270356	0.407182	0.376489	-0.0943327
WDR34	0.00725148	-0.281226	0.0484607	0.407182	0.376489	-0.0943327
MECOM	0.00725148	-0.281226	0.0458468	0.407182	0.376489	-0.0943327
KBTBD6	0.00725148	-0.281226	0.115804	0.407182	0.376489	-0.0943327
FUT1	0.00725148	-0.281226	0.0141572	0.407182	0.376489	-0.0943327
ASPHD2	0.00725148	-0.281226	0.0830078	0.407182	0.376489	-0.0943327
PELI1	0.00725148	-0.281226	0.00625736	0.407182	0.376489	-0.0943327
LURAP1L	0.00725148	-0.281226	0.0614162	0.407182	0.376489	-0.0943327
SLC35A1	0.00725148	-0.281226	0.00791876	0.407182	0.376489	-0.0943327
OGDHL	0.00725148	-0.281226	0.00742747	0.407182	0.376489	-0.0943327
BLNK	0.00725148	-0.281226	0.136218	0.407182	0.376489	-0.0943327
ABCC2	0.00725148	-0.281226	0.105721	0.407182	0.376489	-0.0943327
PRR5L	0.00725148	-0.281226	0.0113424	0.407182	0.376489	-0.0943327
OTUB2	0.00725148	-0.281226	0.0215517	0.407182	0.376489	-0.0943327
NOMO1	0.00725148	-0.281226	0.0231987	0.407182	0.376489	-0.0943327
IL1R2	0.00725148	-0.281226	0.00262556	0.407182	0.376489	-0.0943327
FAM46B	0.00725148	-0.281226	0.0451168	0.407182	0.376489	-0.0943327
COQ2	0.00725148	-0.281226	0.000450513	0.407182	0.376489	-0.0943327
TAF12	0.00725148	-0.281226	0.00265841	0.407182	0.376489	-0.0943327
SEPW1	0.00725148	-0.281226	0.00564259	0.407182	0.376489	-0.0943327
RNF17	0.00725148	-0.281226	0.0312041	0.407182	0.376489	-0.0943327
CCDC41	0.00725148	-0.281226	0.0846614	0.407182	0.376489	-0.0943327
ADM	0.00725148	-0.281226	0.0576662	0.407182	0.376489	-0.0943327
TP53I11	0.00725148	-0.281226	0.00297682	0.407182	0.376489	-0.0943327
SGPP1	0.00725148	-0.281226	0.0149806	0.407182	0.376489	-0.0943327
MGAT4B	0.00725148	-0.281226	0.122478	0.407182	0.376489	-0.0943327
MAP3K1	0.00725148	-0.281226	0.0226425	0.407182	0.376489	-0.0943327
APLP2	0.00725148	-0.281226	0.0159355	0.407182	0.376489	-0.0943327
TMEM120B	0.00725148	-0.281226	0.00930589	0.407182	0.376489	-0.0943327
STEAP1B	0.00725148	-0.281226	0.0188721	0.407182	0.376489	-0.0943327
SMIM19	0.00725148	-0.281226	0.00374219	0.407182	0.376489	-0.0943327
GNB5	0.00725148	-0.281226	0.0784133	0.407182	0.376489	-0.0943327
ERI3	0.00725148	-0.281226	0.00919515	0.407182	0.376489	-0.0943327
CEP152	0.00725148	-0.281226	0.117403	0.407182	0.376489	-0.0943327
ALLC	0.00725148	-0.281226	0.0349219	0.407182	0.376489	-0.0943327
NAT6	0.00725148	-0.281226	0.0116855	0.407182	0.376489	-0.0943327
TMEM123	0.00725148	-0.281226	0.000267992	0.407182	0.376489	-0.0943327
TEKT4	0.00725148	-0.281226	0.00182075	0.407182	0.376489	-0.0943327
MUSTN1	0.00725148	-0.281226	0.00162047	0.407182	0.376489	-0.0943327
DUSP4	0.00725148	-0.281226	0.00315118	0.407182	0.376489	-0.0943327
CYTH3	0.00725148	-0.281226	0.0036822	0.407182	0.376489	-0.0943327
CHAC2	0.00725148	-0.281226	0.000754389	0.407182	0.376489	-0.0943327
CDO1	0.00725148	-0.281226	0.00118361	0.407182	0.376489	-0.0943327
CABP4	0.00725148	-0.281226	0.00858239	0.407182	0.376489	-0.0943327
ATP1A3	0.00725148	-0.281226	0.000132667	0.407182	0.376489	-0.0943327
RHOF	0.00725148	-0.281226	0.00533785	0.407182	0.376489	-0.0943327
LILRB4	0.00725148	-0.281226	0.00276477	0.407182	0.376489	-0.0943327
ATP6V0D2	0.00725148	-0.281226	0.00697064	0.407182	0.376489	-0.0943327
NDUFB2	0.00725148	-0.281226	0.000461972	0.407182	0.376489	-0.0943327
CKS2	0.00725148	-0.281226	0.0179932	0.407182	0.376489	-0.0943327
NEFH	0.00725148	-0.281226	0.0001522	0.407182	0.376489	-0.0943327
LOC101060453	0.00725148	-0.281226	1.30668e-06	0.407182	0.376489	-0.0943327
C4orf32	0.00725148	-0.281226	0.0213353	0.407182	0.376489	-0.0943327
SH3TC1	0.00725148	-0.281226	0.200472	0.407182	0.376489	-0.0943327
FOPNL	0.00725148	-0.281226	0.00465907	0.407182	0.376489	-0.0943327
TSC22D1	0.00725148	-0.281226	1.7289e-05	0.407182	0.376489	-0.0943327
R3HDM4	0.00725148	-0.281226	0.00388057	0.407182	0.376489	-0.0943327
DNAJB4	0.00726324	-0.281172	2.94973e-05	0.0602252	0.205841	-0.134625
SMG8	0.00726995	-0.281141	2.55197	0.407182	0.145354	-0.154728
WDR3	0.00727895	-0.281099	2.14754	0.358324	0.119932	-0.165098
HSD17B2	0.00728914	0.281052	1.05385	0.0224668	0.0132901	0.26011
GTPBP2	0.00733993	-0.280819	0.000827871	0.407182	0.0010352	-0.340204
SERPINB10	0.00735377	-0.280755	0.000688348	0.407182	0.100613	-0.174179
MRPS33	0.0073786	-0.280642	0.162813	0.407182	0.121011	-0.164626
PITPNM1	0.00739161	-0.280582	0.000490938	0.300312	3.77159e-05	-0.42
GFAP	0.00739966	-0.280546	0.000118111	0.407182	0.0992523	-0.174869
CAND1	0.00741986	0.280454	1.02825	0.334497	1.28328e-05	0.44214
HADH	0.00742546	0.280429	1.30914	0.16626	7.00717e-06	0.453922
PHLDB3	0.00744554	-0.280338	0.000162954	0.407182	0.0783956	-0.186503
RPS13	0.00747399	0.280209	1.42656	0.204716	0.0376892	0.219453
PAPLN	0.0074741	-0.280209	0.310443	0.407182	0.229781	-0.127855
NRIP2	0.00749288	-0.280124	0.0100675	0.407182	0.343992	-0.100905
CLTC	0.00749799	0.280101	1.11283	0.309178	5.42987e-05	0.412152
PARK7	0.00751608	0.28002	0.987904	0.407182	0.00895423	0.274053
SCD5	0.00755508	-0.279845	0.0017058	0.407182	0.0662714	-0.194459
GSTP1	0.00758059	0.279731	0.941253	0.407182	0.100477	0.174248
RGL2	0.00764172	-0.27946	0.000474863	0.381857	0.0738347	-0.189372
TCF25	0.00764502	-0.279446	7.70609e-06	0.258457	0.0503604	-0.206928
SBF2	0.00765267	-0.279412	0.0198181	0.407182	0.104535	-0.172232
SLU7	0.00768911	-0.279251	0.000825668	0.407182	0.209326	-0.133606
GTF3C5	0.0076941	-0.279229	0.000109375	0.164635	0.288827	-0.113029
BBS7	0.00772942	-0.279074	0.000945138	0.407182	0.395145	-0.0907151
ACYP2	0.00775132	-0.278979	0.178849	0.407182	0.0347028	-0.222911
ROR2	0.0077576	-0.278951	0.0018504	0.361182	0.0191715	-0.24651
TMEM9	0.00775879	-0.278946	0.000269703	0.407182	0.542951	-0.0649668
ARHGEF12	0.00776224	-0.278931	0.031156	0.33481	0.0234608	-0.238714
HPSE2	0.00776494	-0.278919	0.00104132	0.407182	0.0348509	-0.222734
WDR18	0.00779397	-0.278793	1.18694	0.407182	0.586021	-0.0581715
ANO1	0.00779974	-0.278768	0.000391171	0.407182	0.00455779	-0.29641
ELN	0.00780167	0.278759	0.671493	0.407182	0.248476	0.122905
IPO13	0.00784266	-0.278582	0.000618879	0.354371	0.107453	-0.170821
EXOC3L4	0.00789727	-0.278346	0.0700165	0.407182	0.103659	-0.172662
ASB9	0.00789727	-0.278346	0.0332811	0.407182	0.103659	-0.172662
TPD52L3	0.00789727	-0.278346	0.0158464	0.407182	0.103659	-0.172662
ZNF606	0.00789727	-0.278346	0.056516	0.407182	0.103659	-0.172662
NALCN	0.00789727	-0.278346	0.0335438	0.407182	0.103659	-0.172662
RPAIN	0.00789727	-0.278346	0.00235561	0.407182	0.103659	-0.172662
ZNF517	0.00789727	-0.278346	0.0111636	0.407182	0.103659	-0.172662
MYO9A	0.00789727	-0.278346	0.0228249	0.407182	0.103659	-0.172662
GAL	0.00789727	-0.278346	0.00538861	0.407182	0.103659	-0.172662
SCUBE2	0.00789727	-0.278346	0.0112672	0.407182	0.103659	-0.172662
FCRLA	0.00789727	-0.278346	0.00198812	0.407182	0.103659	-0.172662
PCSK1N	0.00789727	-0.278346	0.0576662	0.407182	0.103659	-0.172662
CNTD1	0.00789727	-0.278346	0.00153059	0.407182	0.103659	-0.172662
KCNN3	0.00789727	-0.278346	0.0185833	0.407182	0.103659	-0.172662
RECK	0.00790388	-0.278318	0.00114278	0.388281	0.0143091	-0.257422
UNC93B1	0.00792309	0.278236	2.30716	0.407182	0.43286	0.0836979
INHBA	0.00794856	-0.278127	0.000511417	0.407182	0.0301792	-0.228659
SRM	0.0079488	-0.278126	0.495955	0.407182	0.888761	0.014952
BLVRB	0.00797153	0.278029	1.51394	0.104925	0.000621358	0.35392
OSTM1	0.00797974	-0.277994	0.00253044	0.407182	0.00111324	-0.338199
SPARC	0.00798097	-0.277989	1.62232e-05	0.251229	0.0834845	-0.183457
PALM	0.00799496	-0.277929	3.81353e-05	0.191312	0.386814	-0.0923177
XRN2	0.00800808	0.277873	0.555946	0.378589	0.000683314	0.351412
PRG2	0.00801473	-0.277845	0.0252884	0.303217	0.524519	-0.0679543
RASIP1	0.00802738	-0.277792	0.000136487	0.381857	0.267662	-0.118083
TIMM8A	0.00803516	-0.277759	2.48524e-06	0.0542165	0.087803	-0.180985
SLC35C1	0.00804669	-0.27771	0.00051313	0.407182	0.0013151	-0.333553
WIZ	0.00805269	0.277685	0.813105	0.431952	0.000156992	0.388108
GPSM3	0.0080562	-0.27767	0.000261971	0.407182	0.0165896	-0.25196
CDS2	0.0080597	0.277655	1.41216	0.156369	0.00561515	0.289687
FAIM	0.00806049	-0.277652	0.000517368	0.407182	0.0262636	-0.234255
PRKAB1	0.00809431	0.277509	2.91357	0.0239879	0.00306941	0.308739
SHPK	0.0081022	-0.277476	7.71158e-05	0.216623	0.0248605	-0.236434
PARVA	0.00811302	0.277431	1.08477	0.367742	0.0124719	0.262401
BNIP2	0.00812866	-0.277365	0.000123365	0.265567	0.0655223	-0.194988
SLC30A7	0.00819168	-0.277102	0.054821	0.407182	0.018942	-0.246968
LMAN1	0.00824433	0.276884	1.69708	0.112097	8.38731e-05	0.402526
ARHGEF11	0.00826144	-0.276813	0.000842886	0.347996	0.0613064	-0.19806
RABL3	0.00829014	-0.276695	0.000146895	0.342631	0.000272302	-0.374871
URB2	0.00834585	0.276466	1.55773	0.300312	0.00233153	0.317018
NRM	0.00834652	-0.276463	5.09928e-05	0.326731	0.0166019	-0.251933
FAM49A	0.00836364	-0.276393	0.213149	0.407182	0.0670255	-0.193931
HDAC10	0.00837542	-0.276345	0.00339769	0.407182	0.198555	-0.136797
ARL5A	0.00840805	-0.276212	9.92825e-05	0.342631	0.0094904	-0.272043
MARVELD1	0.00845866	-0.276007	2.44104e-05	0.367742	0.0153361	-0.254875
PRDX1	0.00851409	-0.275784	0.626902	0.407182	0.917256	-0.011106
ACSS2	0.00854615	-0.275655	0.127582	0.39294	0.0822251	-0.184197
MGP	0.00854725	-0.275651	0.000131615	0.407182	0.0715582	-0.190857
AP1M2	0.00856297	-0.275588	0.273809	0.354371	0.00814979	-0.277277
UNC45A	0.00856858	0.275565	1.33686	0.156369	0.0505494	0.206762
TNIP2	0.00857135	0.275554	8.65261	0.0018944	0.00893175	0.274139
DUSP3	0.00858962	-0.275481	0.173242	0.225436	0.3581	-0.0980068
FAM175B	0.00861948	-0.275362	2.91878e-05	0.33481	0.00855501	-0.275619
MORC3	0.00865329	-0.275228	0.182342	0.407182	0.0314491	-0.226976
TMEM201	0.00865685	-0.275214	0.000233372	0.283397	0.100009	-0.174484
ST3GAL5	0.00867678	-0.275135	0.000133916	0.407182	0.33515	-0.10276
NDUFB11	0.0087045	0.275026	1.69595	0.184895	0.0564892	0.201788
IRS1	0.00871611	-0.27498	0.000382413	0.407182	0.00155786	-0.328756
CPSF3	0.00872435	-0.274947	0.496423	0.347996	0.615687	-0.0536239
ACO2	0.0087508	0.274843	1.2965	0.213984	7.3731e-05	0.40541
RPS6KA4	0.00875199	-0.274839	5.51861e-05	0.164635	0.0373001	-0.21989
NOP58	0.00875661	0.274821	1.71155	0.106896	4.70382e-10	0.598396
PEBP1	0.0087728	0.274757	0.754508	0.407182	0.0704983	0.191561
SRA1	0.00877366	-0.274754	0.159026	0.407182	0.0439455	-0.212893
DTYMK	0.00880884	-0.274616	0.580858	0.407182	0.223777	-0.129505
CD151	0.00882211	-0.274564	6.69933e-05	0.347996	0.00373925	-0.302648
CNPY3	0.00882643	0.274548	1.11227	0.320118	0.00112736	0.33785
PTRH1	0.00885046	-0.274454	0.000137183	0.326731	0.0305905	-0.228107
SERPINA7	0.0088591	-0.274421	0.000294379	0.342631	0.00766902	-0.27934
CRELD2	0.00886664	-0.274391	0.00884219	0.407182	0.585912	-0.0581884
ERCC1	0.00888451	0.274322	6.37967	0.00349476	0.00473823	0.295171
GRN	0.00893235	-0.274137	0.000156973	0.354371	0.00592088	-0.287954
CEP170	0.00894944	-0.274071	0.000422661	0.293098	0.000309994	-0.371671
UBE2S	0.0089528	-0.274058	0.000140028	0.396597	0.0601628	-0.198923
ROBO2	0.00897358	0.273979	0.756715	0.352691	4.27761e-08	0.538863
MAP3K4	0.00899714	-0.273888	0.000628238	0.381857	0.489308	-0.0738133
TIMM9	0.00899836	-0.273884	2.39946e-05	0.318806	0.0558135	-0.202332
GLA	0.0090136	-0.273825	0.0690702	0.160261	0.758119	-0.0329122
MARCKSL1	0.00902844	0.273768	2.85261	0.0119529	7.01294e-05	0.406524
COL28A1	0.00905945	-0.27365	0.00215731	0.396597	0.131079	-0.160363
CILP2	0.00906123	-0.273643	0.00199986	0.407182	0.221178	-0.130228
PLEKHF1	0.00908467	-0.273554	0.00011106	0.354371	0.000423245	-0.363848
OAF	0.00908497	-0.273553	0.000726521	0.407182	0.0800238	-0.185512
PTPRCAP	0.00913454	-0.273365	0.000113597	0.381857	0.000573453	-0.356021
QKI	0.00914471	0.273327	1.20554	0.309178	0.00018115	0.384722
CASP14	0.00915863	-0.273274	6.03585e-06	0.272374	0.00110797	-0.338331
RPL27	0.00918721	-0.273167	0.334329	0.407182	0.175729	-0.143994
GBE1	0.00920286	-0.273108	0.220794	0.381857	0.0925947	-0.178353
VAV1	0.00920541	-0.273098	0.000353209	0.396597	0.016212	-0.252818
PMVK	0.00923414	-0.272991	0.44755	0.233206	0.049737	-0.20748
PTPRG	0.00924878	-0.272936	0.00382521	0.407182	0.365222	-0.0965703
TBC1D10A	0.00925177	-0.272925	0.0148926	0.407182	0.00643179	-0.285226
KIAA1191	0.00925478	-0.272913	0.000814044	0.407182	0.00896287	-0.27402
THBS4	0.00925845	-0.2729	0.000197056	0.381857	0.00142759	-0.331239
PI4K2A	0.00927516	-0.272837	0.21731	0.407182	0.716384	-0.0388229
PAFAH1B2	0.0093063	0.272721	1.58389	0.164623	0.000651474	0.352674
CCDC168	0.00932419	-0.272655	0.0103118	0.407182	0.220785	-0.130338
HEPHL1	0.00935119	-0.272555	0.00099003	0.407182	0.293037	-0.112053
PDCD2	0.00935423	-0.272544	0.000350651	0.361182	0.655832	-0.0476173
SYVN1	0.00940032	-0.272373	0.000848143	0.407182	0.00776662	-0.278912
VPS36	0.00942876	-0.272269	0.175989	0.342631	0.0590036	-0.199811
MB	0.00943328	-0.272252	0.000174805	0.407182	0.504005	-0.071342
TMSB4X	0.00944515	-0.272209	0.00608549	0.381857	0.263546	-0.119097
MAPK13	0.0094575	-0.272163	0.7464	0.407182	0.0428571	-0.213976
HCFC2	0.00951708	-0.271945	0.00450761	0.407182	0.0275831	-0.232295
TTC1	0.00952071	-0.271932	9.00713e-05	0.293098	0.000827779	-0.346288
ZDHHC17	0.00952985	-0.271899	0.00826848	0.407182	0.0193191	-0.246218
EMC8	0.0095306	0.271896	1.92812	0.0975951	0.00311581	0.30828
PHF23	0.00954635	-0.271839	0.00175142	0.407182	0.110831	-0.169223
PRCP	0.00954894	0.271829	1.0373	0.407182	0.00265848	0.313095
COL5A3	0.00955222	-0.271817	0.00260185	0.381857	0.049708	-0.207505
TBC1D24	0.00955699	-0.2718	0.0728697	0.431952	0.0185213	-0.24782
CLK3	0.00956009	0.271789	6.12461	0.00362493	1.27306e-05	0.442299
LAD1	0.00964298	0.271489	1.43728	0.216623	0.00925525	0.272912
DPY19L3	0.00965034	-0.271462	0.00156561	0.4054	0.00354166	-0.304336
CRKL	0.00965464	0.271447	1.58685	0.18762	0.189645	0.139531
CAPN1	0.00965714	0.271438	2.24663	0.0235942	0.288951	0.113
C16orf58	0.00977402	-0.271019	7.51354e-05	0.326731	0.0077306	-0.279069
TTC9C	0.00977625	-0.271011	4.76838e-05	0.354371	0.0101879	-0.269572
WLS	0.00979005	-0.270962	0.6695	0.437855	0.164245	-0.147877
HIRIP3	0.00983049	-0.270819	0.000810767	0.381857	0.0279911	-0.231704
TIMM44	0.00984423	0.27077	1.56356	0.100278	1.8336e-06	0.478566
RASSF2	0.00990752	-0.270547	0.000651386	0.396597	0.018965	-0.246922
ATP5F1	0.00994204	0.270425	2.33113	0.0497303	0.0243519	0.237249
CSPG4	0.00994464	-0.270416	2.98488e-05	0.216623	0.015798	-0.253778
CD55	0.00994597	-0.270411	4.66278e-05	0.272374	0.0127321	-0.261659
SLC22A18	0.00996553	-0.270343	0.377367	0.407182	0.0212517	-0.242561
GNB1L	0.00999591	-0.270237	0.782518	0.407995	0.00426943	-0.298485
EIF5B	0.0100139	0.270174	1.53297	0.128481	5.2416e-08	0.535884
SELENBP1	0.0100254	0.270134	4.1623	0.0249215	0.000976675	0.341799
ALG1	0.0100492	-0.270051	0.215726	0.407182	0.61244	-0.054117
BTK	0.0100799	-0.269944	0.00187097	0.396597	0.013767	-0.25883
MGME1	0.0101272	-0.269781	0.000235434	0.354371	0.185601	-0.140803
ANXA2	0.010174	0.269619	0.765247	0.407182	0.276743	0.115883
GSKIP	0.0102202	-0.269461	0.000145379	0.407182	0.0197655	-0.245346
CARS	0.0102464	0.269371	1.46087	0.258457	1.90377e-05	0.434218
CHMP2A	0.0102509	0.269356	1.76496	0.134576	0.0737685	0.189414
RNASE4	0.0102635	-0.269313	2.59258e-05	0.33481	0.000394219	-0.36565
NFKBIB	0.0103046	-0.269173	0.000159688	0.375911	0.0240381	-0.23776
ARFIP2	0.0103234	-0.269109	6.76812e-05	0.216623	0.00236059	-0.31665
ATG16L1	0.0103628	-0.268975	0.000677599	0.342631	0.075378	-0.188385
LCP1	0.0103657	0.268965	1.99369	0.0518202	0.000279298	0.374247
CHID1	0.0103695	0.268952	0.709382	0.3354	0.0590407	0.199783
IFIT3	0.0103747	0.268935	2.13347	0.0761468	0.595756	0.0566681
FAM160B2	0.0103934	-0.268872	0.000667153	0.293098	0.00495574	-0.293732
YARS	0.010415	0.268799	1.43925	0.071048	0.00117668	0.336662
ADAMTS4	0.0104181	-0.268788	2.33267	0.407182	0.0365592	-0.220734
GOSR2	0.0104252	-0.268765	0.0574186	0.332998	0.140058	-0.156767
HSPA12A	0.0104973	-0.268523	0.090167	0.407182	0.158479	-0.149903
HIST1H1D	0.0105245	-0.268432	7.15974e-07	0.272374	0.0159774	-0.253359
ABHD17C	0.0106415	-0.268043	0.0104783	0.407182	0.125951	-0.162501
CMPK1	0.0106998	-0.26785	0.635308	0.407182	0.0162389	-0.252756
ARPP19	0.0107171	0.267794	1.86241	0.263223	0.0623193	0.197306
FRMD6	0.0107495	-0.267687	7.93632e-05	0.361182	0.00361876	-0.303667
RPS15	0.0107848	0.267572	1.56365	0.125003	0.00111294	0.338207
SNRPD1	0.0108032	-0.267512	0.488637	0.458048	0.0877489	-0.181015
DARS2	0.0108553	0.267342	1.50346	0.204716	0.00106451	0.339435
C5orf51	0.0108672	-0.267304	0.030422	0.4054	0.0363493	-0.220975
GFOD1	0.0108788	-0.267266	0.0010019	0.407182	0.0649114	-0.195423
ALG11	0.0108907	-0.267227	0.676681	0.427176	0.0537846	-0.203997
TES	0.0108961	-0.267209	0.290786	0.407182	0.474062	-0.0764187
ARAF	0.0109888	-0.26691	0.463212	0.407182	0.270446	-0.117404
CKAP5	0.0110221	0.266803	1.05907	0.318806	0.0177944	0.249332
FBXO4	0.0110267	-0.266789	0.000314425	0.354371	0.0211969	-0.242661
PCDH1	0.011073	-0.266641	0.000641703	0.388281	0.000829291	-0.346239
MCM3	0.0111101	0.266522	1.04646	0.407182	6.86851e-12	0.644927
GLYR1	0.0111531	0.266386	4.28774	0.0673468	0.00156939	0.328545
CRTAP	0.0111712	-0.266328	2.778e-05	0.233274	0.392108	-0.091297
ATG5	0.0111911	-0.266265	0.000111567	0.265567	0.0133999	-0.259812
FTSJD2	0.0112125	-0.266197	0.21259	0.262735	0.620392	-0.0529117
SCARF2	0.0112405	-0.266109	0.00372285	0.407182	0.285112	-0.113898
TAMM41	0.011261	0.266045	0.728986	0.407182	0.00452763	0.296622
SERINC1	0.0112876	0.265961	1.27959	0.258457	0.00506632	0.293021
RPL30	0.0113129	-0.265882	0.0224306	0.0975951	0.123188	-0.163681
TRMT61A	0.0114591	-0.265426	8.80444e-05	0.33481	0.019764	-0.245349
DPYSL4	0.0114606	-0.265421	1.81682	0.407182	0.0439263	-0.212912
SLC2A3	0.0114736	-0.265381	0.000297202	0.407182	0.183988	-0.141316
TF	0.0114857	0.265343	0.952638	0.44467	0.000255565	0.376424
TMEM119	0.011531	-0.265204	0.643698	0.407182	0.046793	-0.210162
RPL10	0.0115313	0.265203	1.1307	0.293098	0.00266404	0.313032
GNB2L1	0.0115708	-0.265081	0.505708	0.287632	0.186643	-0.140473
PLXDC2	0.0115835	-0.265042	0.0047517	0.265567	0.0449541	-0.21191
SNW1	0.0116032	0.264982	2.17476	0.0372102	5.94048e-08	0.534035
AKR1A1	0.0116096	0.264962	1.0632	0.407182	0.0015294	0.329282
SMG9	0.0116133	-0.264951	0.000196186	0.342631	0.0226482	-0.240091
GINS4	0.0116213	-0.264926	0.0399965	0.407182	0.968752	0.00418771
PPP3CC	0.0116632	0.264798	1.36101	0.111004	0.2131	0.132516
FUNDC1	0.0117283	-0.2646	0.000339424	0.407182	0.0843875	-0.182932
CNTN1	0.0117476	-0.264541	0.139826	0.407182	0.543683	-0.0648492
OSBPL10	0.0117547	-0.26452	0.00100541	0.407182	0.0308652	-0.227742
GP1BB	0.0118063	-0.264364	3.88638e-05	0.347996	0.204018	-0.135164
NPEPL1	0.0118316	0.264287	1.40882	0.182728	0.115028	0.16729
ITGB8	0.0118544	-0.264219	0.00188508	0.407182	0.228161	-0.128297
PARP12	0.0119246	-0.264008	0.232819	0.407182	0.0817884	-0.184455
TGFBR3	0.0119267	-0.264002	0.003311	0.407182	0.278813	-0.115388
ADAM15	0.0119629	-0.263893	0.00044073	0.33481	0.0876811	-0.181053
MTMR1	0.0119994	-0.263785	0.30455	0.412026	0.0838184	-0.183262
ARCN1	0.0120095	0.263754	1.37743	0.140195	0.000731967	0.349585
COX1	0.0120224	-0.263716	9.64744e-05	0.342631	0.00180374	-0.324543
FTSJ2	0.0120593	-0.263607	0.000772868	0.407182	0.0763516	-0.187772
SH3KBP1	0.0120869	0.263525	2.38866	0.0602252	0.0962948	0.176393
MXRA8	0.0121016	-0.263481	0.000247426	0.367742	0.0021676	-0.319175
HBD	0.012138	0.263374	1.03129	0.407182	0.0348839	0.222694
TLL2	0.0121548	-0.263324	0.00139251	0.407182	0.45527	-0.0796933
IMPA1	0.0121666	-0.26329	0.265961	0.4054	0.734037	-0.0363096
CSNK2A1	0.0122061	0.263173	1.71416	0.0609624	0.002943	0.31002
UTP15	0.0122097	0.263163	1.85835	0.0815545	9.66133e-05	0.399331
S100B	0.0122291	-0.263106	1.01444e-05	0.216623	0.0300336	-0.228855
RPS9	0.0122354	-0.263087	0.441968	0.407182	0.0105515	-0.268342
S100A7	0.01226	-0.263016	0.199669	0.4054	0.0411848	-0.215685
CSTB	0.0122694	-0.262988	0.0864794	0.366349	0.00313363	-0.308106
GPD2	0.012306	0.262882	0.622326	0.388281	1.55365e-07	0.519452
TCL1A	0.012349	-0.262756	0.00120189	0.407182	0.282319	-0.114556
YOD1	0.0123534	-0.262744	0.000443519	0.381857	0.0410866	-0.215787
TOM1	0.0123537	0.262743	0.526864	0.407182	0.915065	-0.0114012
ALDH9A1	0.0124133	-0.26257	0.336989	0.0933378	0.0388351	-0.218187
CACTIN	0.0124212	-0.262547	0.000423155	0.4054	0.845476	0.0208326
ULBP2	0.0125097	-0.262292	0.177884	0.407182	0.0407444	-0.216145
THAP11	0.0125381	-0.262211	0.00013419	0.241917	0.00129992	-0.333879
TTC7B	0.0126125	-0.261998	0.00334369	0.396597	0.0550457	-0.202956
SLC39A14	0.0126569	-0.261872	6.19338e-05	0.347996	0.00349565	-0.304741
PRKAG1	0.0126834	-0.261796	0.450719	0.407182	0.167362	-0.146804
RMND1	0.0127327	-0.261657	0.000679701	0.354371	0.101594	-0.173687
BOK	0.0128123	-0.261432	0.000821129	0.407182	0.0038719	-0.301559
CRP	0.0129048	-0.261173	0.00411981	0.407182	0.177224	-0.143503
FGG	0.0129238	0.26112	2.4834	0.0775884	3.53839e-05	0.421355
C10orf35	0.0129348	-0.261089	0.0001626	0.407182	0.0298276	-0.229135
ASCC3	0.0129461	-0.261058	0.44805	0.407017	0.985596	0.00192996
AUTS2	0.012981	-0.260961	0.0253504	0.407182	0.300679	-0.110305
FAM110B	0.0129895	-0.260937	0.00338214	0.407182	0.0900215	-0.179753
TSFM	0.0130638	0.260731	1.93007	0.183279	0.00599614	0.287539
MRPS27	0.0130842	0.260675	1.88558	0.0313297	0.00151545	0.329543
RNF2	0.0131288	-0.260551	0.397633	0.407182	0.974918	0.00336112
UTP18	0.0131764	-0.260421	0.01396	0.367742	0.0652449	-0.195185
CTNND1	0.0132125	0.260322	1.03994	0.407182	0.0131006	0.260629
MFHAS1	0.0132825	-0.26013	0.00359286	0.407182	0.000731494	-0.349602
INA	0.0132928	-0.260102	6.16335e-06	0.407182	0.310487	-0.108104
DFFA	0.0133001	0.260082	0.759752	0.407182	0.00122217	0.335605
PSMC5	0.0133175	0.260035	1.02908	0.378589	0.00269177	0.312721
LRRK2	0.0133468	-0.259956	0.0229544	0.407182	0.00652167	-0.284766
ATXN7L3B	0.0133737	-0.259883	0.000102633	0.347996	0.00384282	-0.301795
DLGAP4	0.0134051	-0.259798	0.000202694	0.33481	0.0106049	-0.268164
TAX1BP3	0.0134399	-0.259703	0.553665	0.407182	0.00209584	-0.320165
EFEMP2	0.0134555	-0.259661	0.000305302	0.407182	0.0655064	-0.194999
KIAA1199	0.0134611	-0.259646	0.00115869	0.407182	0.0285405	-0.230921
TBC1D8	0.0135176	-0.259494	0.00604896	0.407182	0.00133017	-0.333233
ACTR10	0.0135202	0.259487	2.00881	0.101927	0.319946	0.106023
LANCL2	0.0136047	-0.259261	0.198229	0.299071	0.626361	-0.0520114
FKBP1A	0.0136255	-0.259206	0.22605	0.300312	0.771556	-0.031031
GPX7	0.0136505	-0.259139	0.000120583	0.381857	0.000313122	-0.371422
TMEM199	0.0136756	-0.259072	0.144231	0.407182	0.186694	-0.140457
QPCTL	0.0137108	-0.258979	5.93709e-05	0.300312	0.0230194	-0.239457
AFMID	0.0137878	-0.258775	0.0112553	0.407182	0.219908	-0.130584
C9orf78	0.0138064	-0.258726	0.000266468	0.375911	0.539799	-0.0654741
CYBA	0.0138165	-0.2587	7.73117e-05	0.407182	0.0024172	-0.315944
CD1C	0.0138349	-0.258651	0.0105042	0.407182	0.297019	-0.111138
RGP1	0.0138558	-0.258596	0.000896237	0.396597	0.00123452	-0.335325
MRPL52	0.0138656	-0.25857	4.1743e-05	0.375911	0.0769738	-0.187383
ZNF862	0.0138783	0.258537	3.51609	0.199706	0.016566	0.252013
MMP3	0.0138884	-0.25851	0.000142306	0.407182	0.0127027	-0.261742
TAB2	0.0139081	-0.258459	0.00171002	0.407182	0.0585326	-0.200176
COMMD1	0.0139579	-0.258329	0.000241613	0.33481	0.505225	-0.0711386
POGZ	0.0139697	0.258298	1.92851	0.11773	0.0042455	0.298662
ECE2	0.0139963	-0.258229	0.00024917	0.407182	0.0100995	-0.269877
SORBS1	0.0140028	0.258212	1.31817	0.354371	0.244422	0.123956
AUH	0.0140125	-0.258186	0.000203049	0.381857	0.0128347	-0.261369
PRSS3	0.0140401	-0.258115	0.186174	0.407182	0.0907925	-0.17933
KSR1	0.0140984	-0.257964	0.0115067	0.407182	0.298013	-0.110911
F2	0.014121	-0.257905	0.646196	0.416935	0.784828	0.029182
C6orf223	0.0141253	0.257894	1.33778	0.407182	0.000490938	0.360049
COLEC12	0.0141791	-0.257755	0.00380262	0.407182	0.190195	-0.139359
MMP8	0.0141805	-0.257752	0.193444	0.407182	0.459045	0.0790297
ZNHIT2	0.014182	-0.257748	0.000439179	0.407182	0.241403	-0.124746
ZC3H14	0.0141985	-0.257705	8.24322e-05	0.241917	0.622498	-0.0525937
B3GNT9	0.0142135	-0.257667	0.00121951	0.388281	0.006203	-0.286423
SP3	0.0142807	-0.257494	0.000201675	0.396597	0.0420993	-0.214744
PKM	0.0142842	0.257485	0.722872	0.407182	0.0622706	0.197342
MOB3A	0.0142886	0.257474	2.54369	0.056453	0.000389093	0.365981
GSK3A	0.0143056	-0.257431	0.302727	0.366349	0.217239	-0.131336
LMF2	0.0143154	-0.257406	6.75728e-05	0.105241	0.237183	-0.125863
OSTF1	0.014317	0.257401	1.00677	0.407182	0.155421	0.150999
CALD1	0.014394	0.257205	0.924804	0.407182	0.000271806	0.374915
AP3D1	0.0144002	0.257189	1.44258	0.140195	0.000457733	0.361848
FBXL18	0.0144099	-0.257165	5.11195e-05	0.251229	0.0844662	-0.182886
WDR41	0.0144365	-0.257097	0.0001499	0.407182	0.00294753	-0.309973
NDNL2	0.0144777	-0.256993	0.0018181	0.4054	0.0646853	-0.195585
DDX50	0.0145449	0.256823	3.14964	0.0933378	0.000115166	0.395317
RAB3D	0.0145978	0.25669	3.17779	0.0278166	0.200817	0.136116
DVL3	0.0146151	-0.256647	0.00189859	0.407182	0.170485	-0.145743
CPEB1	0.0146358	0.256595	0.481014	0.407182	3.69201e-06	0.46594
SIAE	0.0147018	-0.25643	6.13914e-05	0.216623	0.111438	-0.168939
STEAP2	0.0147438	-0.256325	0.000409745	0.407182	0.523484	-0.0681236
MKRN2	0.014744	-0.256325	0.000199112	0.361182	0.0012066	-0.335963
CCDC94	0.0147548	0.256298	2.10577	0.129039	2.51336e-06	0.472939
SHBG	0.0147667	-0.256268	0.000880017	0.381857	0.10383	-0.172578
LATS1	0.0148002	-0.256185	0.0070405	0.407182	0.00280844	-0.31144
FSTL1	0.0148089	-0.256163	0.000231603	0.367742	0.306618	-0.108967
C2orf47	0.0148263	-0.25612	0.191326	0.407182	0.0881485	-0.180792
C9orf114	0.0148701	-0.256012	0.000661468	0.4054	0.447504	-0.0810683
EXOC8	0.0149493	-0.255817	1.5456	0.262735	0.0649656	-0.195384
SCAMP1	0.0150079	0.255673	0.637374	0.407182	0.0891847	0.180215
WDR45	0.0150547	-0.255558	0.000448043	0.407182	0.0405512	-0.216348
EMC3	0.015061	-0.255543	0.588888	0.407182	0.238894	-0.125409
CDC23	0.0151188	-0.255402	0.522294	0.407182	0.0385598	-0.218488
ARL2	0.0151712	-0.255274	0.176502	0.342754	0.531326	-0.066845
KIAA1715	0.0152345	-0.25512	0.503159	0.390038	0.329684	-0.103922
ROCK1	0.0152432	0.255099	1.01189	0.452161	0.00680954	0.28333
LAMTOR4	0.015245	-0.255095	0.0303979	0.407182	0.0180642	-0.248765
PTGES2	0.0152493	0.255085	0.632764	0.4054	0.0417593	0.215092
PSMB8	0.0152637	0.25505	1.18588	0.407182	0.00836302	0.276396
BAD	0.0152958	-0.254972	0.000284575	0.396597	0.0488674	-0.208258
IMPDH2	0.0153792	0.254772	1.03107	0.407017	0.000744827	0.34912
CCDC43	0.0153964	-0.254731	2.57107e-05	0.347996	0.034611	-0.223021
TBC1D27	0.0155063	-0.254468	0.00437198	0.407182	0.101234	-0.173867
PAAF1	0.0155538	-0.254354	2.53142e-05	0.272374	0.181683	-0.142054
NDUFA5	0.0155567	0.254348	1.65038	0.140195	0.0278732	0.231874
LY6D	0.0155789	-0.254295	5.24918e-05	0.241917	0.00143032	-0.331184
SIRT2	0.0155929	-0.254262	0.349207	0.309178	0.464227	-0.0781235
TOR1A	0.0156326	-0.254168	0.21523	0.198832	0.153005	-0.151877
BCAS3	0.0156777	-0.254061	0.144326	0.407182	0.0403337	-0.216577
FRMPD1	0.0158504	-0.253655	0.105143	0.407182	0.14547	-0.154683
ALKBH4	0.0158543	-0.253646	0.000313222	0.407182	0.0131836	-0.260401
STK11	0.0158653	-0.253621	0.00218892	0.407182	0.366845	-0.0962456
NIF3L1	0.0159193	0.253494	2.03214	0.0576807	0.00376308	0.30245
IDE	0.0159369	0.253453	1.27267	0.407182	0.000225405	0.379478
CAPNS1	0.0159428	0.25344	1.61025	0.072605	0.00383531	0.301856
RDH12	0.0159642	-0.25339	0.00139752	0.407182	0.0922956	-0.178514
TSPAN14	0.0159677	-0.253382	2.59568e-05	0.407182	0.0162361	-0.252763
PTPRJ	0.0159992	-0.253308	0.000282329	0.367742	0.242298	-0.124511
GPR155	0.0160128	-0.253277	0.00144212	0.407182	0.0285325	-0.230933
CFD	0.0160348	-0.253226	4.90442e-05	0.241917	4.07269e-05	-0.418362
ADRM1	0.0160467	-0.253198	0.205116	0.407182	0.191148	-0.139063
TEP1	0.0161335	-0.252998	0.731405	0.410219	0.00129885	-0.333903
ZNF292	0.016172	-0.25291	0.00726931	0.407182	0.0129288	-0.261106
NAT14	0.01618	0.252891	1.73346	0.103896	2.29269e-05	0.430415
LHPP	0.0161907	0.252867	2.84988	0.0594148	0.166454	0.147115
CAPN6	0.0161948	-0.252857	0.00657488	0.407182	0.563434	-0.0617045
NDE1	0.0162816	-0.252659	0.779274	0.418234	0.669396	-0.0456216
TLK1	0.0163199	0.252571	1.72314	0.407182	0.000148232	0.389457
MYO18A	0.016321	0.252568	1.74139	0.140195	0.563402	0.0617096
EPM2AIP1	0.016321	-0.252568	0.590557	0.407182	0.097074	-0.175988
PPIL2	0.0163897	-0.252412	0.000929764	0.396597	0.415595	-0.0868641
SLAMF1	0.0163992	0.25239	0.00747384	0.407182	0.249996	0.122514
PKD1L3	0.016407	-0.252373	0.0121031	0.407182	0.350537	-0.0995516
CTSG	0.0164276	-0.252326	0.332503	0.407182	0.87069	-0.0174007
ZC3H4	0.0164368	0.252305	1.9685	0.0641737	0.0179561	0.248991
UQCRQ	0.0164504	-0.252274	1.31394e-05	0.300312	0.456581	-0.0794625
STK19	0.0164744	-0.25222	0.000526968	0.388281	0.0425489	-0.214287
SNX33	0.0165479	-0.252054	0.000193146	0.33481	0.00307019	-0.308731
KCNJ15	0.0165504	-0.252049	0.0109635	0.407182	0.00376083	-0.302469
GSTA4	0.0165787	-0.251985	0.000350049	0.407182	0.171394	-0.145437
ACO1	0.0166021	0.251932	1.68171	0.15097	0.0233689	0.238868
PRMT1	0.0166268	-0.251877	0.535896	0.439881	0.375349	0.0945574
RPL13	0.016711	-0.251688	0.480653	0.426371	0.417571	-0.0864979
NAA40	0.0167223	-0.251663	0.000446762	0.375911	0.679768	-0.0441062
RMI2	0.0168113	-0.251465	8.29633e-05	0.381857	0.00224019	-0.318202
ZDHHC5	0.0169156	-0.251233	0.133722	0.3354	0.063751	-0.196258
ECHS1	0.0169346	0.251191	1.37291	0.342549	1.70961e-06	0.479802
ACTN3	0.0169515	-0.251154	1.3473e-05	0.396597	0.0416672	-0.215186
PHYKPL	0.0170077	-0.25103	0.000168044	0.381857	0.00978787	-0.27097
ENPEP	0.0170142	-0.251016	0.000416081	0.367742	0.0838769	-0.183228
SMARCAL1	0.0170205	-0.251002	0.0039111	0.407182	0.00640342	-0.285372
VANGL1	0.0170391	-0.250961	0.00125208	0.407182	0.00185701	-0.323699
SMC6	0.0171095	0.250807	1.74468	0.358953	0.0023919	0.316258
TMOD2	0.017194	-0.250622	5.1855e-05	0.361182	0.0711327	-0.191139
TRMT11	0.0172081	-0.250591	0.00280195	0.407182	0.2331	-0.126956
SKP1	0.0172438	0.250514	1.00124	0.407182	0.0787184	0.186305
WASL	0.0172769	-0.250442	5.85913e-05	0.13778	0.45724	-0.0793467
MYL6B	0.0172941	-0.250404	2.91785e-06	0.241917	0.0378368	-0.219288
MAP4K5	0.0173082	-0.250374	0.000573921	0.347996	0.0034369	-0.305265
TARBP2	0.0173303	-0.250326	0.000141972	0.381857	0.453632	-0.0799822
ZC3H13	0.0174105	-0.250153	0.0123547	0.407182	0.212482	-0.132694
HSPA6	0.0175383	-0.249878	9.91456e-07	0.224759	0.294687	-0.111673
ZNRF2	0.0175562	0.249839	2.4061	0.0287723	0.0367895	0.22047
EMC6	0.0175816	-0.249785	0.324448	0.385745	0.176481	-0.143747
NUP153	0.0175862	0.249775	0.815923	0.407182	0.00224032	0.3182
THYN1	0.0176236	-0.249696	0.752927	0.407182	0.880594	-0.0160576
TLN1	0.0176262	0.24969	1.42619	0.109794	0.000361438	0.367838
PRSS23	0.0176353	-0.24967	0.00060619	0.407182	0.0970137	-0.176019
GYS2	0.0176888	-0.249557	0.000288957	0.396597	0.114116	-0.167705
GAS2L1	0.0178123	-0.249295	0.00023876	0.361182	0.142042	-0.155996
HGF	0.0179072	-0.249094	0.00760218	0.407182	0.171154	-0.145518
HNRNPA0	0.017911	0.249086	0.865482	0.431161	0.0092906	0.27278
ADPRH	0.0179913	-0.248918	0.000163041	0.33481	0.0135383	-0.259439
VPS18	0.018051	-0.248793	0.15416	0.33481	0.0578533	-0.200707
KIAA1598	0.0180583	0.248777	0.457644	0.407182	0.0209227	0.243163
SEMA3F	0.0180646	-0.248764	0.0235262	0.407182	0.0586274	-0.200103
NOP56	0.0180662	0.248761	1.22801	0.303217	6.57413e-10	0.594364
ERAP2	0.0181638	-0.248557	5.03132e-05	0.125003	0.107109	-0.170985
URGCP	0.0181909	-0.248501	0.000836655	0.354371	0.0113908	-0.265638
NFKBIA	0.0182147	-0.248452	0.00457678	0.407182	0.0160782	-0.253126
PSMD2	0.0183021	0.248271	1.10421	0.256514	9.73854e-06	0.447567
LEPREL4	0.0183022	-0.248271	3.56252e-05	0.258457	0.0600172	-0.199034
PLK1	0.0183155	0.248243	0.159636	0.431129	0.00310396	0.308397
PFAS	0.0183412	0.24819	0.648836	0.407182	0.00121079	0.335866
TM4SF1	0.0183958	-0.248078	0.000112453	0.407182	0.122718	-0.163884
AP4S1	0.0184149	-0.248038	0.000151342	0.326731	0.00720451	-0.281444
HNRNPA2B1	0.0184246	0.248018	1.55467	0.0750535	3.58073e-06	0.466502
RPS27	0.0184247	0.248018	2.14846	0.0602252	0.00700505	0.282385
RSPO3	0.0184339	-0.247999	0.00361518	0.407182	0.1811	-0.142242
TBC1D2	0.0184491	-0.247968	0.7128	0.407182	0.376018	-0.0944256
VPS35	0.0184898	0.247885	1.10522	0.265567	0.0504639	0.206837
EDEM2	0.0185218	0.247819	0.937455	0.205475	0.0091994	0.273121
UBR7	0.0185573	-0.247747	0.000369135	0.375911	0.124367	-0.163175
LACTB2	0.0186349	-0.247589	1.7464	0.251229	0.28647	-0.113579
AKAP10	0.0186675	-0.247522	0.00123746	0.407182	0.00605216	-0.287233
FREM1	0.018679	-0.247499	0.262346	0.407182	0.000680018	-0.35154
TOPORS	0.018679	-0.247499	0.205314	0.407182	0.000680018	-0.35154
CCDC13	0.018679	-0.247499	0.0293711	0.407182	0.000680018	-0.35154
NSD1	0.018679	-0.247499	0.145548	0.407182	0.000680018	-0.35154
RGAG1	0.018679	-0.247499	0.0456009	0.407182	0.000680018	-0.35154
BAZ2B	0.018679	-0.247499	0.0182639	0.407182	0.000680018	-0.35154
SLC8A3	0.018679	-0.247499	0.0178797	0.407182	0.000680018	-0.35154
RELN	0.018679	-0.247499	0.0637181	0.407182	0.000680018	-0.35154
JAKMIP2	0.018679	-0.247499	0.0161781	0.407182	0.000680018	-0.35154
RDH5	0.018679	-0.247499	0.00336981	0.407182	0.000680018	-0.35154
SIPA1L1	0.018679	-0.247499	0.0322703	0.407182	0.000680018	-0.35154
ZNF518B	0.018679	-0.247499	0.0153319	0.407182	0.000680018	-0.35154
KDM4B	0.018679	-0.247499	0.101918	0.407182	0.000680018	-0.35154
RAB17	0.018679	-0.247499	0.00517851	0.407182	0.000680018	-0.35154
SYT7	0.018679	-0.247499	0.0124743	0.407182	0.000680018	-0.35154
AMICA1	0.018679	-0.247499	0.0201231	0.407182	0.000680018	-0.35154
CACNA1F	0.018679	-0.247499	0.00490083	0.407182	0.000680018	-0.35154
OTUD7A	0.018679	-0.247499	0.0814176	0.407182	0.000680018	-0.35154
PORCN	0.018679	-0.247499	0.0147981	0.407182	0.000680018	-0.35154
PRKAA2	0.018679	-0.247499	0.00733138	0.407182	0.000680018	-0.35154
MAST3	0.018679	-0.247499	0.0278324	0.407182	0.000680018	-0.35154
SLC7A11	0.018679	-0.247499	0.00345332	0.407182	0.000680018	-0.35154
S1PR2	0.018679	-0.247499	0.0068637	0.407182	0.000680018	-0.35154
FAM69A	0.018679	-0.247499	0.00610896	0.407182	0.000680018	-0.35154
SYTL4	0.018679	-0.247499	0.0806452	0.407182	0.000680018	-0.35154
SLC6A6	0.018679	-0.247499	0.0103105	0.407182	0.000680018	-0.35154
GK5	0.018679	-0.247499	0.0114958	0.407182	0.000680018	-0.35154
CD70	0.018679	-0.247499	0.026696	0.407182	0.000680018	-0.35154
PCDHA4	0.018679	-0.247499	0.00103831	0.407182	0.000680018	-0.35154
MED26	0.018679	-0.247499	0.00678155	0.407182	0.000680018	-0.35154
HCN2	0.018679	-0.247499	0.043279	0.407182	0.000680018	-0.35154
ADH4	0.018679	-0.247499	0.00341722	0.407182	0.000680018	-0.35154
FBXO45	0.0187038	-0.247449	0.000390166	0.361182	0.0289075	-0.230405
ATP6AP1	0.0187122	-0.247431	0.0962046	0.407182	0.230247	-0.127729
PHTF1	0.0188357	-0.247182	0.000120542	0.407182	0.105211	-0.171902
SLC30A9	0.0188387	-0.247176	0.00108057	0.4054	0.455478	-0.0796567
RIN1	0.0188584	-0.247136	0.0816988	0.381857	0.00639205	-0.285431
GMDS	0.0188664	-0.24712	0.382322	0.449289	0.0679078	-0.19332
GPX8	0.0188908	-0.247071	7.01754e-05	0.388281	0.000431191	-0.363374
RPL38	0.0188969	-0.247059	0.229573	0.13778	0.186824	-0.140416
FGFBP1	0.0189225	-0.247007	2.72045e-05	0.347996	0.0577939	-0.200754
MBP	0.0189704	-0.246911	0.000394497	0.407182	0.000787967	-0.347613
KTI12	0.0190798	-0.246693	0.114606	0.458048	0.0883264	-0.180692
WDR59	0.0190944	-0.246664	0.00135185	0.367742	0.166791	-0.146999
TC2N	0.0191766	-0.2465	0.0181121	0.407182	0.119832	-0.165143
FGFR1OP	0.0191802	-0.246493	4.65412	0.416935	0.207242	-0.134214
NADSYN1	0.0192324	-0.24639	0.479779	0.407182	0.0426124	-0.214223
GGPS1	0.0192428	-0.246369	0.000441476	0.407182	0.0315759	-0.226811
UROD	0.0193447	-0.246168	0.365629	0.342631	0.519505	-0.068776
MEPCE	0.0193516	-0.246154	0.000127787	0.216623	0.673349	0.045043
OLFML1	0.0193518	-0.246154	0.0589856	0.210874	1.4196e-06	-0.48306
FBXO30	0.0193558	-0.246146	0.000357658	0.208685	0.323366	-0.10528
EPHB4	0.0193826	-0.246093	0.000290342	0.375911	0.00999848	-0.270228
CAPG	0.0194126	0.246034	0.879036	0.407182	0.177411	-0.143441
ACLY	0.0194262	0.246007	1.73356	0.156369	0.0047051	0.295395
DDC	0.019452	0.245957	7.31227	0.152932	0.0314148	0.22702
TOMM20	0.0194721	-0.245917	2.10395	0.45378	0.907433	-0.01243
BZW1	0.0194999	-0.245863	0.272128	0.407182	0.311725	-0.107829
ISLR	0.0195209	-0.245822	0.00653225	0.388281	0.000628111	-0.353636
CARD18	0.0195235	-0.245817	0.000480957	0.407182	0.535453	-0.0661758
NFYB	0.0196548	-0.245561	2.49616	0.113807	0.587419	0.057955
ACIN1	0.0196611	0.245549	1.41888	0.213984	6.57341e-12	0.645371
CENPV	0.0196761	-0.24552	0.000158078	0.388281	0.0124582	-0.26244
MMP7	0.0196797	-0.245513	0.000168081	0.407182	0.197573	-0.137094
SHOC2	0.0196801	-0.245512	8.23548e-05	0.143759	0.0864007	-0.181777
SNRPE	0.0196984	-0.245476	0.0949742	0.222225	0.748176	0.0343107
DSG1	0.019729	-0.245417	0.0289354	0.0953644	1.91412e-07	-0.516195
USP54	0.0197304	-0.245414	0.0252226	0.407182	0.118158	-0.165883
STK17B	0.0197327	-0.24541	0.000440782	0.381857	0.0277968	-0.231985
ARHGAP29	0.0197639	-0.245349	0.0022986	0.381857	0.00175557	-0.325325
AFAP1	0.0197783	-0.245322	0.000331632	0.300312	0.126131	-0.162425
CUL1	0.0197959	0.245288	1.40575	0.258457	0.00674551	0.283644
GUK1	0.0198907	-0.245105	0.537781	0.396597	0.224208	-0.129385
VIP	0.0199332	-0.245023	0.000119385	0.388281	0.116233	-0.166745
RIN3	0.0199656	-0.244961	0.00261595	0.407182	0.0323135	-0.225863
CAP2	0.0200188	-0.244859	8.0899e-05	0.258457	0.0398227	-0.21712
TTL	0.0200442	-0.244811	0.00877827	0.407182	0.0500124	-0.207235
RARS	0.0201342	0.244639	0.589662	0.45378	0.0158288	0.253706
APOA1BP	0.0201941	0.244525	0.802282	0.407182	0.156166	0.150731
CACNB3	0.0202497	0.24442	0.395982	0.407182	0.0294951	0.22959
FAM198B	0.0202634	-0.244394	0.00136061	0.4054	0.00493844	-0.293844
CAV2	0.020294	-0.244336	0.000121842	0.342631	0.00320681	-0.307398
MST1	0.0203271	-0.244273	0.000273458	0.347996	0.0187189	-0.247418
DNASE2	0.0204466	-0.244048	6.74313e-05	0.407182	0.492449	-0.0732819
HDAC4	0.0204541	-0.244034	8.73437e-05	0.367742	0.287655	-0.113302
SCAP	0.0204609	-0.244022	0.0316928	0.407182	0.454048	-0.0799089
TROVE2	0.0204683	0.244008	1.29014	0.320994	0.00364994	0.303401
CILP	0.0205132	-0.243923	0.0412592	0.318255	0.129594	-0.160976
GBP2	0.0206122	0.243738	3.45997	0.0372102	0.00267708	0.312885
ITPR2	0.0206518	-0.243665	0.533231	0.407182	0.0162053	-0.252833
IFIT5	0.0206966	-0.243581	0.000127576	0.251229	0.0336331	-0.224211
DDT	0.0206966	0.243581	0.704489	0.421377	0.421261	0.0858169
CTSA	0.0207251	-0.243528	0.169104	0.407182	0.224609	-0.129274
ANKLE2	0.0208084	-0.243374	0.001388	0.381857	0.841873	-0.0213247
MAPK9	0.0208085	-0.243374	0.224836	0.407182	0.153773	-0.151597
CWC27	0.0208266	-0.24334	5.16289e-05	0.361182	0.00316253	-0.307825
FAM110A	0.0208393	-0.243317	0.00289895	0.407182	0.0131296	-0.260549
WDR6	0.0208404	-0.243314	0.00051029	0.4054	0.00274533	-0.312126
NUDT16L1	0.0208654	-0.243268	0.834549	0.407182	0.208288	-0.133909
ZNF622	0.0209163	-0.243175	1.12732	0.407182	0.120076	-0.165035
ELP6	0.0210254	-0.242974	0.000202249	0.342631	0.0114102	-0.265578
PTPN2	0.0210396	-0.242948	0.574522	0.407182	0.0346313	-0.222997
ARMCX2	0.0210406	-0.242946	0.000962257	0.407182	0.297608	-0.111004
SGCB	0.0210453	-0.242938	0.000173857	0.367742	0.00754698	-0.279881
FAHD1	0.0210572	0.242916	1.05102	0.326731	0.0418506	0.214998
PLIN4	0.0211075	-0.242824	0.000386388	0.361182	0.0634541	-0.196474
DPYSL2	0.0211335	0.242776	1.15494	0.407182	0.00115584	0.337159
MYO18B	0.0211601	-0.242728	0.00432945	0.407182	0.00153881	-0.329107
MAPRE2	0.0212588	-0.242548	0.076895	0.354371	0.408444	-0.0881978
ICMT	0.0212829	-0.242504	0.000115139	0.283397	0.00606775	-0.287149
GANAB	0.0213102	0.242455	1.48782	0.179192	4.85091e-06	0.460875
NAV1	0.0213478	-0.242387	0.000147817	0.354371	0.148814	-0.153425
ELP3	0.0213486	0.242385	1.67322	0.071048	0.000164261	0.387041
XRN1	0.021352	-0.242379	0.508325	0.407182	0.331422	-0.103551
MOB1B	0.0214352	-0.242229	0.000203939	0.407182	0.0697061	-0.192093
RNASEH2A	0.0214523	-0.242198	0.132267	0.45378	0.545856	-0.0645006
PRCC	0.0215127	0.242089	0.503544	0.347996	0.0181678	0.248549
PPCS	0.0215284	-0.242061	0.302693	0.371923	0.121678	-0.164335
AHSP	0.0215418	-0.242037	0.000132379	0.347996	0.482027	-0.0750521
HPS3	0.0215948	0.241942	8.49975	0.367742	0.119563	0.165261
CST1	0.021632	-0.241875	5.8317e-05	0.388281	0.111038	-0.169126
SIL1	0.0216809	-0.241787	0.00016807	0.33481	0.151069	-0.152588
MRPS15	0.0217481	-0.241668	0.000183619	0.354371	0.0215359	-0.242047
CERCAM	0.0217636	-0.24164	0.000221006	0.354371	0.0453795	-0.2115
MYH11	0.0217728	0.241624	1.05325	0.407182	0.114046	0.167737
RBM6	0.0218011	-0.241573	0.00033724	0.361182	0.186234	-0.140602
PLS1	0.021814	0.24155	2.44789	0.11773	0.00386872	0.301585
VPS4B	0.0218478	0.24149	1.13149	0.287632	0.0311723	0.227338
KLC2	0.0219156	-0.24137	0.000231613	0.33481	0.0361016	-0.221262
CPM	0.0219337	-0.241338	0.576265	0.407182	0.028074	-0.231585
CIRBP	0.0219494	0.24131	0.741461	0.407182	0.00186327	0.323601
CDK9	0.0219594	-0.241293	0.647182	0.407182	0.249795	-0.122565
FARP2	0.0219938	-0.241232	0.00181252	0.361182	0.123921	-0.163367
PCYT1A	0.0220013	-0.241219	0.587692	0.407182	0.164016	0.147957
CCNYL1	0.0220168	-0.241191	0.000572321	0.407182	0.0193439	-0.246169
TRAPPC10	0.0220443	-0.241143	0.0062652	0.407182	0.224793	-0.129223
PLGRKT	0.0220507	-0.241132	8.03842e-06	0.388281	0.00298918	-0.309546
SERBP1	0.022059	0.241117	1.57345	0.0609624	0.00478241	0.294874
UMPS	0.0220701	0.241097	1.81536	0.0431285	0.000117489	0.394857
NT5DC2	0.0221368	-0.24098	0.853136	0.448778	0.328247	-0.104229
PRKG1	0.0222293	-0.240818	0.258603	0.407182	0.0748333	-0.188732
RING1	0.0223005	-0.240694	8.05119e-05	0.272374	0.304352	-0.109475
ROS1	0.0223715	0.24057	28.8294	0.000666979	0.143422	0.155465
WDR48	0.0223836	-0.240549	0.00109645	0.407182	0.0176254	-0.249692
NT5E	0.0225018	-0.240344	8.68401e-05	0.157762	0.837092	-0.0219783
ANKRD50	0.0225069	-0.240335	0.00201422	0.407182	0.0300235	-0.228869
GALNT3	0.0225305	-0.240295	0.000107648	0.33481	0.0158716	-0.253606
EFCAB5	0.0225395	-0.240279	0.00422843	0.407182	0.326851	-0.104529
RILPL1	0.0225987	-0.240177	0.248539	0.407182	0.957621	-0.00568078
RAB34	0.0226597	-0.240072	0.328157	0.407182	0.0782047	-0.186621
SNX1	0.0226807	-0.240036	0.929638	0.449289	0.638967	0.0501216
CDK2	0.0226891	-0.240021	9.45036e-05	0.293098	0.756671	-0.0331156
RDX	0.0226942	0.240012	0.985535	0.435334	0.118725	0.165631
FIG4	0.0227279	0.239955	7.36082	0.0239879	0.00342331	0.305387
NOTCH3	0.0227445	-0.239926	0.000105766	0.342631	0.225334	-0.129074
ARHGEF15	0.0227454	0.239925	1.76872	0.0740717	0.000248033	0.377154
CD38	0.0227643	-0.239892	5.51891e-05	0.318806	0.0247292	-0.236643
TMED8	0.0228573	-0.239733	0.000209424	0.407182	0.0259971	-0.234661
NF1	0.0228763	-0.239701	0.00150049	0.375911	0.0110189	-0.266814
TCAIM	0.0228793	0.239695	17.8855	0.143155	0.00125694	0.334822
LYPLAL1	0.0228866	-0.239683	0.0818312	0.407182	0.0979399	-0.175541
SLC12A4	0.022916	-0.239633	0.000259522	0.354371	0.0783742	-0.186517
ZC3H18	0.0229405	0.239591	2.09593	0.0609624	0.000310472	0.371633
TBPL1	0.0229987	-0.239492	8.32957e-05	0.396597	0.457605	-0.0792825
HLTF	0.0230047	-0.239482	0.000302644	0.407182	0.0306617	-0.228012
PSMA3	0.0230473	-0.23941	0.536708	0.407182	0.862109	-0.0185665
CHKB	0.023069	-0.239373	0.373897	0.407182	0.145528	-0.154661
FIBIN	0.0230739	-0.239365	0.00075878	0.407182	0.00204875	-0.320832
VPS11	0.0230777	-0.239358	0.000194431	0.105241	0.0736321	-0.189502
SH3BP5L	0.0231396	-0.239253	0.00200761	0.407182	0.0897772	-0.179887
ESRP1	0.0232433	-0.239079	1.28003	0.407182	0.497078	-0.0725021
MZT1	0.0232475	-0.239071	0.0302149	0.433083	0.187151	-0.140313
SAE1	0.0233831	0.238844	1.53668	0.300312	1.80037e-05	0.435352
PSMC1	0.0233854	0.23884	1.18156	0.300312	0.000147365	0.389594
FAM45A	0.0233934	-0.238826	0.000174394	0.251229	0.0979523	-0.175534
ANPEP	0.0234225	-0.238778	0.195685	0.258457	0.618144	-0.0532518
PET112	0.0234254	-0.238773	0.000785183	0.407182	0.0779022	-0.186807
TMEM189	0.0235101	0.238632	0.60738	0.300312	0.0438773	0.212961
GAN	0.0235337	-0.238592	0.413569	0.407182	0.0949326	-0.177108
MRPS21	0.0235493	0.238566	1.78676	0.204716	0.0269523	0.233222
TFEB	0.0235732	-0.238527	0.00784857	0.407182	0.0332598	-0.224672
LRRC14	0.0235916	-0.238496	0.000763372	0.375911	0.0074371	-0.280376
TMEM256	0.0236826	-0.238345	2.88844e-06	0.208685	0.245791	-0.123599
CARS2	0.023694	-0.238326	0.000193663	0.361182	0.0596111	-0.199344
ARHGAP27	0.0237084	-0.238302	0.000243418	0.265567	0.16911	-0.146209
SLITRK3	0.0237135	-0.238294	0.00747384	0.407182	0.164089	-0.147931
ENSA	0.0237351	0.238258	1.06764	0.407182	0.0955754	0.176769
TUBA4A	0.0237565	0.238223	0.981157	0.407182	0.0359625	0.221423
ZNF592	0.0238105	-0.238133	0.00362164	0.407182	0.285786	-0.113739
PTPRK	0.0239835	-0.237849	0.0013977	0.407182	0.0313363	-0.227123
NAA30	0.0240699	-0.237708	7.80568e-05	0.241917	0.0838014	-0.183272
GAS7	0.0240886	-0.237677	0.00832354	0.407182	0.14561	-0.15463
MPV17	0.0241127	0.237638	1.81576	0.328056	0.0266748	0.233635
ANKMY2	0.0241179	-0.237629	0.00281858	0.407182	0.269089	-0.117734
RPS25	0.0241949	-0.237504	0.972468	0.233274	0.107309	-0.170889
PPP1CA	0.0242242	-0.237456	0.605856	0.342754	0.968922	0.00416504
UBAC2	0.0243563	-0.237242	0.153322	0.205195	0.00499417	-0.293483
CHCHD5	0.0243597	-0.237237	4.41465e-05	0.375911	0.0254343	-0.23553
SPP1	0.0243952	-0.237179	0.00179397	0.407182	0.0137682	-0.258827
TRAF1	0.0244233	-0.237134	0.0025932	0.407182	0.0963282	-0.176376
UQCRC2	0.024445	0.237099	1.88032	0.0534738	0.0162444	0.252744
C14orf119	0.0244505	-0.23709	0.000207717	0.388281	0.0241623	-0.237557
TTN	0.0244529	0.237086	2.72652	0.0250279	0.0623873	0.197256
ARHGEF10L	0.0245001	0.23701	2.38944	0.0793307	0.668531	-0.0457484
FNDC1	0.0245508	-0.236928	0.000324508	0.354371	0.073889	-0.189337
SRXN1	0.0245536	-0.236924	0.0277441	0.407182	0.086015	-0.181996
MATR3	0.0245992	0.236851	1.17537	0.347996	0.000243874	0.377566
ZNF593	0.0246575	-0.236757	0.000223949	0.407182	0.043021	-0.213812
FASN	0.0247213	0.236655	0.879417	0.435334	0.000589061	0.355319
SP1	0.0247546	0.236602	6.27887	0.00190665	0.0174825	0.249998
CDH3	0.0248667	-0.236424	0.263515	0.324231	0.578409	-0.0593551
TMEM126A	0.0249247	-0.236332	2.707e-05	0.100931	0.220615	-0.130386
CPSF4	0.0250227	-0.236176	8.4376e-05	0.361182	0.0237819	-0.238181
YY1	0.0250255	0.236172	9.83495	6.77394e-05	0.0809399	0.184961
B3GAT3	0.0250323	-0.236161	0.0436004	0.407182	0.446092	-0.0813198
SSU72	0.0251101	-0.236039	0.253314	0.271054	0.0778023	-0.186869
ZFC3H1	0.0252218	0.235863	4.85092	0.0667408	0.000722793	0.34992
C6orf89	0.0252565	-0.235808	0.00203408	0.407182	0.517099	-0.0691717
PCK2	0.0252932	0.235751	1.18006	0.303217	4.32428e-06	0.463017
SLTM	0.0253209	-0.235707	0.439843	0.407182	0.353393	-0.0989658
TSEN54	0.0253529	0.235657	0.00308295	0.407182	0.445614	0.081405
DTNA	0.0253806	-0.235614	0.238345	0.407182	0.0157968	-0.253781
JMJD7	0.0254818	-0.235456	0.17084	0.407182	0.00878598	-0.274706
HLA-DRB4	0.025525	-0.235389	5.28759e-05	0.224759	0.154671	-0.151271
MCAT	0.0255439	-0.23536	7.10209e-05	0.326731	0.23325	-0.126916
TXNDC9	0.0256091	-0.235259	0.389324	0.388281	0.16079	-0.149084
DCUN1D3	0.0256291	-0.235228	0.000739143	0.407182	0.00401976	-0.300384
RAB7L1	0.0256469	-0.2352	4.34063e-05	0.381857	0.0421836	-0.214658
NGDN	0.0256753	-0.235156	0.563965	0.407182	0.808603	-0.0258908
FASTKD5	0.0256967	-0.235123	0.00592293	0.407182	0.278199	-0.115535
GOLGA7B	0.0257135	-0.235097	0.00114722	0.407182	0.139368	-0.157037
HTATIP2	0.0257537	-0.235035	0.40455	0.318806	0.965336	0.00464582
UFC1	0.025788	-0.234982	0.398458	0.407182	0.0782054	-0.18662
PSME2	0.0258128	0.234944	1.42349	0.112097	0.00116089	0.337038
RRM1	0.0258694	-0.234857	0.131474	0.20161	0.205855	-0.134621
PGRMC2	0.0259055	-0.234801	0.271262	0.174526	0.271993	0.117028
TRMT1	0.0259249	-0.234771	0.0521403	0.272374	0.178619	-0.143047
PA2G4	0.0259636	-0.234712	0.474392	0.407182	0.993568	0.000861793
DBNL	0.0259777	0.234691	1.43319	0.102486	0.0649606	0.195388
ASPM	0.0260471	-0.234585	0.00021519	0.407182	0.215671	-0.131782
C17orf85	0.0260593	-0.234566	7.44422e-05	0.200094	0.0595131	-0.199419
HPSE	0.0260702	-0.234549	0.00108305	0.4054	0.130095	-0.160768
MAP3K7	0.026115	-0.234481	0.586682	0.407182	0.210398	-0.133295
ALDH16A1	0.0261536	0.234422	1.45617	0.233274	0.000107291	0.396942
ABCB6	0.0261616	-0.23441	9.05666e-05	0.200094	0.008451	-0.276038
LPP	0.0261725	0.234393	1.15055	0.347996	0.698676	0.0413656
EML1	0.0261842	-0.234375	0.0806102	0.407182	0.960809	-0.00525301
EIF3G	0.0263011	0.234198	0.835216	0.407182	5.99266e-05	0.409995
PHLDA2	0.0263294	-0.234155	0.303843	0.407182	0.878472	-0.0163452
IGSF3	0.0263487	-0.234126	0.000220115	0.157762	0.1162	-0.16676
CEACAM6	0.0263813	-0.234077	0.255722	0.407182	0.702946	0.0407504
PDLIM4	0.0263879	-0.234067	0.343081	0.407182	0.625249	0.0521787
ELOVL1	0.0264597	-0.233958	0.000152944	0.375911	0.285638	-0.113774
TOR1B	0.0264625	-0.233954	0.000107761	0.224759	0.222781	-0.129781
DEPTOR	0.0264936	-0.233907	0.00032903	0.407182	0.000303664	-0.372182
APH1A	0.026503	-0.233893	6.20831e-05	0.4054	0.0160111	-0.253281
CDK18	0.0265605	-0.233807	0.00137819	0.407182	0.00355261	-0.30424
RNF32	0.0266539	0.233666	0.531941	0.331427	1.60909e-05	0.43762
CLK2	0.0267318	-0.23355	0.00159484	0.407182	0.160141	-0.149313
ABHD13	0.0267488	-0.233525	0.000653545	0.388281	0.0133509	-0.259944
FCGRT	0.0268261	-0.233409	0.215403	0.407182	0.00616646	-0.286617
TEAD1	0.0268316	-0.233401	0.000287874	0.300312	0.514406	-0.0696156
TADA1	0.0268624	0.233355	1.28692	0.384673	0.00434116	0.297957
ROBO1	0.0268859	0.23332	2.85585	0.112097	0.353437	0.0989568
MAP4	0.0269882	0.233168	1.05416	0.407182	0.139561	0.156962
SMC2	0.0270005	0.23315	3.15122	0.156369	4.85006e-06	0.460878
EMG1	0.0271403	-0.232943	0.350852	0.407182	0.26279	-0.119285
HAPLN3	0.0271537	-0.232924	0.00019016	0.4054	0.0887841	-0.180437
WDR4	0.0271673	-0.232904	0.00018703	0.342631	0.129759	-0.160907
C3orf38	0.0273038	-0.232703	0.0113743	0.407182	0.188762	-0.139807
QARS	0.0273402	0.232649	1.49758	0.16626	0.000599653	0.354853
SLC1A5	0.0273501	0.232635	1.21307	0.106896	1.01702e-05	0.44672
PEX6	0.0273972	-0.232566	0.000505324	0.381857	0.239382	-0.125279
SF3B14	0.0274477	0.232492	1.35404	0.170462	0.0380703	0.219028
SYNC	0.0274538	-0.232483	0.000323612	0.388281	0.0725385	-0.190213
AKR1D1	0.0274575	-0.232478	0.000384111	0.407182	0.11522	-0.167202
SPG20	0.0274575	-0.232478	0.28132	0.407182	0.119502	-0.165288
CBLC	0.027573	-0.232309	1.32948	0.407182	0.399327	-0.0899182
SAMD3	0.0275943	-0.232278	0.0628234	0.407182	0.190431	-0.139286
PTK6	0.0276747	-0.232161	0.000601051	0.381857	0.00208956	-0.320253
MPLKIP	0.0276923	-0.232136	0.00170007	0.407182	0.0285798	-0.230866
KRAS	0.0277615	-0.232036	0.648367	0.407182	0.0886644	-0.180504
PTPN23	0.0277787	-0.232011	1.10114	0.407182	0.979761	0.00271198
ANXA7	0.0277986	0.231982	1.38246	0.15097	0.0807242	0.18509
AP3B1	0.027859	-0.231895	0.951324	0.407182	0.84969	-0.0202577
RPS3A	0.0278793	0.231865	1.78225	0.140195	0.00102968	0.340351
CCDC9	0.0278796	-0.231865	0.92882	0.375006	0.257988	-0.120484
ARPC4	0.0278917	-0.231847	0.392046	0.407182	0.431038	-0.0840286
RIOK1	0.0279075	-0.231825	1.07552	0.388281	0.243141	-0.12429
UBE2T	0.0279375	-0.231782	0.000149993	0.354371	0.0226511	-0.240087
WFS1	0.0280377	-0.231637	0.329104	0.407182	0.530993	-0.0668991
ANO6	0.0280445	-0.231628	0.000462958	0.33481	0.00909905	-0.2735
RALGAPB	0.0280689	-0.231593	0.000563604	0.272374	0.246809	-0.123335
TAF4	0.0280701	-0.231591	0.00481559	0.396597	0.057504	-0.200982
C19orf12	0.0280932	-0.231558	0.660051	0.415974	0.0106978	-0.267857
ARL8B	0.028099	-0.23155	4.3913e-06	0.152019	0.597876	-0.0563423
MB21D2	0.0281451	-0.231484	0.000823372	0.407182	0.584878	-0.0583487
RNF181	0.0281802	-0.231433	0.763751	0.407182	0.00272636	-0.312336
GRIPAP1	0.0282263	0.231368	1.34097	0.309178	0.0525293	0.205053
ADAMDEC1	0.0282498	-0.231334	0.00171126	0.407182	0.152721	-0.151981
FETUB	0.0282644	-0.231313	0.435552	0.432556	0.0552805	-0.202765
ADSSL1	0.0283379	-0.231209	6.00672e-05	0.33481	0.402568	-0.089304
SFT2D2	0.028367	-0.231167	0.000594767	0.407182	0.00152752	-0.329317
PIN4	0.028398	-0.231123	0.486323	0.407182	0.298241	-0.110859
HEATR6	0.0284282	-0.23108	0.00151055	0.326731	0.0311508	-0.227366
RFC1	0.0285668	0.230884	3.5746	0.0372102	3.07787e-05	0.424294
TMEM259	0.0285903	-0.230851	0.00061702	0.381857	0.503245	-0.0714689
FAM115C	0.0286056	-0.230829	0.934049	0.458048	0.000184057	-0.384343
PON3	0.0287011	-0.230695	0.00140684	0.407182	0.0408039	-0.216083
EIF4A1	0.0287121	-0.230679	1.05487	0.407182	0.433276	-0.0836225
TMED5	0.0287709	0.230597	1.19627	0.326731	0.819034	0.0244545
UTP14A	0.0287852	0.230577	1.31507	0.089594	8.79328e-06	0.449552
SYNJ1	0.0289054	-0.230408	0.00238089	0.396597	0.0254155	-0.23556
SF1	0.0289517	0.230343	1.78044	0.20082	0.000124165	0.393581
GOLGA3	0.0289593	0.230333	2.87431	0.265567	0.00268901	0.312752
MTA3	0.0289987	-0.230278	5.01639e-05	0.361182	0.00975844	-0.271075
OSBPL2	0.0290151	-0.230255	0.000204462	0.272374	0.0213038	-0.242466
RBM7	0.029059	-0.230194	0.000190954	0.407182	0.127263	-0.161948
NFYA	0.0290616	-0.23019	0.000131306	0.4054	0.0521522	-0.205375
ABI2	0.0290641	-0.230187	0.000657925	0.407182	0.0454567	-0.211426
TPP2	0.0290674	0.230182	0.589957	0.407182	0.0193067	0.246243
FKBP14	0.0291565	-0.230058	0.000417047	0.407182	0.0148603	-0.256036
SESTD1	0.0291711	-0.230038	0.00335968	0.407182	0.22328	-0.129643
SH3BP4	0.0292211	-0.229968	0.00114755	0.396597	0.0785868	-0.186386
C2	0.0293534	-0.229786	0.153874	0.263223	0.0667603	-0.194116
FAM188A	0.0293695	-0.229763	0.00139509	0.407182	0.0983702	-0.17532
CWC25	0.0294192	-0.229695	0.000413603	0.407182	0.0643582	-0.19582
TRMT5	0.0294639	-0.229633	0.201859	0.407182	0.852015	0.0199407
SRPX	0.0294787	-0.229613	9.20726e-05	0.272374	0.0314434	-0.226983
RBCK1	0.0294892	-0.229598	0.354585	0.354371	0.000454879	-0.362008
THEMIS	0.0294949	-0.229591	0.00160863	0.407182	0.0389653	-0.218045
PEX16	0.0295252	-0.229549	0.000403595	0.367742	0.901346	-0.0132514
GTF2I	0.0295581	0.229504	2.01232	0.0450559	5.2496e-05	0.412888
SRPK2	0.0296093	-0.229434	0.000109078	0.233274	0.0535831	-0.204165
CDC34	0.0296385	-0.229393	0.000303015	0.407182	0.111914	-0.168718
SMIM5	0.0296804	-0.229336	0.000213688	0.407182	0.142117	-0.155967
PCBD2	0.0297682	-0.229216	9.54792e-05	0.407182	0.910356	-0.0120358
TIMM21	0.0300074	-0.228891	0.000757407	0.407182	0.380372	-0.093571
TMEM192	0.030068	-0.228809	0.0700494	0.383473	0.417394	-0.0865308
TUBB1	0.0300998	-0.228766	0.471549	0.407995	0.0869863	-0.181445
AKT3	0.0301003	-0.228765	0.000269667	0.407182	0.611441	-0.0542688
DPT	0.0301409	-0.22871	0.215656	0.407182	0.659651	-0.0470538
PHIP	0.0301556	-0.22869	1.223	0.373549	0.705401	0.0403973
ADAMTSL4	0.0301581	-0.228687	0.00201117	0.407182	0.0256638	-0.235174
CLTA	0.0301693	0.228672	1.73194	0.100278	0.0038623	0.301637
ALDH8A1	0.0301785	0.22866	0.613755	3.24274e-08	0.000816373	0.346662
BNIP1	0.0302088	-0.228619	6.89938e-05	0.272374	0.0330928	-0.22488
HBM	0.0302154	-0.22861	0.00357428	0.407182	0.335458	-0.102695
FAM129B	0.0302828	0.228519	0.805517	0.407182	0.910899	0.0119625
FBXL8	0.0303535	-0.228424	9.48189e-05	0.283397	0.0506374	-0.206685
CNN3	0.0304411	0.228307	1.31717	0.08913	0.00144052	0.330983
BECN1	0.0304996	0.228228	4.38479	0.344622	0.0883265	0.180692
WDR46	0.0305319	0.228185	1.54142	0.0796511	2.292e-05	0.430421
CCDC18	0.0305431	-0.22817	6.88877e-05	0.407182	0.572612	-0.0602611
DYNC1H1	0.0305683	0.228137	1.08522	0.395153	0.000179562	0.384931
MTA1	0.0307731	0.227864	0.839455	0.302257	0.0284339	0.231072
TRAPPC2L	0.0308117	-0.227813	0.100186	0.407182	0.0440969	-0.212745
WWTR1	0.0309331	-0.227653	0.0037574	0.407182	0.120388	-0.164898
GORASP1	0.0309558	-0.227623	0.000358272	0.388281	0.01296	-0.261019
QRICH2	0.0309839	-0.227585	0.01002	0.407182	0.25882	-0.120275
KIAA1967	0.0309959	0.22757	1.41317	0.152932	0.0207592	0.243465
CYGB	0.0310243	-0.227532	1.74832e-05	0.367742	0.19858	-0.136789
MED11	0.0310262	-0.22753	0.7291	0.432556	0.11655	-0.166602
GRHPR	0.0310349	0.227518	1.80779	0.0609624	0.000284233	0.373816
RRAGC	0.0310361	-0.227517	8.45769e-05	0.173646	0.055906	-0.202257
PRRX1	0.0310476	-0.227501	0.000138842	0.407182	0.00630995	-0.285858
TAOK3	0.0310524	-0.227495	0.401834	0.407182	0.0534203	-0.204302
ZNF326	0.0311582	0.227356	1.9799	0.0576807	0.136523	0.158161
PXMP4	0.0311729	-0.227337	0.00358938	0.407182	0.0361407	-0.221216
NDST3	0.0312832	-0.227192	7.98618e-05	0.407182	0.351944	-0.0992626
UBXN7	0.0313596	-0.227092	1.42328	0.272374	0.0196551	0.24556
RPL27A	0.0314079	-0.227029	0.166023	0.4054	0.34705	-0.100271
JUNB	0.0314758	-0.226941	0.0289669	0.396597	0.517063	-0.0691776
PACSIN3	0.0315098	-0.226897	0.337255	0.143155	0.0137051	-0.258994
AFAP1L1	0.0315265	-0.226875	0.00891733	0.407182	0.916937	-0.011149
PIK3R1	0.0315915	-0.226791	1.06127	0.407182	0.602668	-0.0556075
MYL9	0.0316371	-0.226731	0.414422	0.407182	0.72031	-0.0382623
HAAO	0.0316798	-0.226676	0.0879382	0.407182	0.0518058	-0.205672
C19orf52	0.031706	-0.226642	0.000127283	0.354371	0.0197508	-0.245375
FAM63A	0.0317184	-0.226626	0.00034129	0.354371	0.0112355	-0.266125
ARPC2	0.0317317	-0.226609	0.789582	0.407182	0.813109	-0.0252699
TYW5	0.0317442	-0.226593	0.00383384	0.407182	0.0584927	-0.200207
TARSL2	0.0318082	-0.22651	0.000137938	0.367742	0.0622906	-0.197328
COMMD6	0.0318507	-0.226455	1.03496	0.433657	0.00170861	-0.326107
NPHS1	0.031969	0.226303	1.73533	0.367742	0.000246505	0.377305
DSP	0.0320301	0.226225	1.08083	0.342549	0.755221	-0.0333193
HSPA12B	0.0320472	-0.226203	0.162004	0.407182	0.00152595	-0.329346
DOCK7	0.0321601	-0.226058	0.14234	0.361182	0.184471	-0.141162
BCL9L	0.032298	0.225882	2.72347	0.08913	0.0899667	0.179783
NHLRC3	0.0324055	-0.225746	9.85128e-05	0.33481	0.0024479	-0.315568
RPTOR	0.0324708	-0.225663	0.0766009	0.256514	0.656316	-0.0475458
MRPS34	0.032481	-0.22565	0.69696	0.407182	0.275565	-0.116166
RHOG	0.0324897	0.225639	0.863786	0.407182	0.300795	0.110278
ELOVL5	0.0325046	-0.22562	8.08333e-05	0.367742	0.0276847	-0.232147
MRPL55	0.0327267	-0.225339	0.372356	0.407182	0.507304	-0.0707925
DOCK10	0.0327539	0.225305	2.68564	0.326141	0.266023	0.118486
CTNNBIP1	0.0328107	-0.225234	0.392712	0.407182	0.201286	-0.135976
BRK1	0.0328197	-0.225222	0.249425	0.168941	0.0289771	-0.230308
DNAJB2	0.0328931	-0.22513	0.0686023	0.0896938	0.121078	-0.164596
DGCR6	0.0329236	0.225092	1474.6	3.13597e-06	0.0152164	0.255164
CLYBL	0.0329579	-0.225049	0.000114195	0.342631	0.110635	-0.169314
KALRN	0.0329772	-0.225025	0.0078762	0.407182	0.0610523	-0.19825
TIPRL	0.0329889	0.22501	0.73376	0.407182	0.0726698	0.190127
BPGM	0.0329964	0.225001	0.86828	0.426371	0.132383	0.159829
API5	0.0330708	0.224908	1.09945	0.407182	6.16665e-05	0.409366
LOXL3	0.0331366	-0.224826	0.000375609	0.407182	0.231042	-0.127513
NEMF	0.0331399	-0.224822	0.00020811	0.208685	0.0300445	-0.228841
KAT5	0.0332717	0.224658	4.07857	0.0704334	0.00905188	0.273679
MFF	0.0334283	-0.224463	0.512108	0.407182	0.12987	-0.160861
NAA35	0.0335803	-0.224276	0.000264036	0.361182	0.0791883	-0.186019
CELF1	0.0335812	-0.224275	0.109774	0.4054	0.517105	-0.0691707
DOK1	0.0336145	-0.224234	0.00401076	0.407182	0.220706	-0.13036
ZSCAN18	0.0337291	-0.224093	0.00207768	0.407182	0.145424	-0.154701
ZNF143	0.0337393	-0.22408	0.00100604	0.388281	0.0354275	-0.22205
CALB2	0.033811	-0.223992	0.000202515	0.407182	0.386108	-0.0924544
MIEN1	0.0338485	-0.223946	1.57523	0.304378	0.363549	-0.0969062
FCGBP	0.0338715	-0.223918	0.000717911	0.381857	0.0626998	-0.197026
SLC25A26	0.0338727	-0.223917	0.000883328	0.407182	0.0708166	-0.191349
SMARCC2	0.0339225	0.223856	0.781399	0.407182	0.000187742	0.38387
NUDT21	0.0339246	-0.223853	0.372305	0.318806	0.488698	0.0739166
ZNF571	0.0339481	0.223824	1.9388	0.215792	0.140493	0.156597
ESRP2	0.0340251	-0.22373	0.490338	0.407182	0.0100071	-0.270198
SNX20	0.034036	0.223717	0.00285618	0.407182	0.767038	0.0316624
RHBDL3	0.0341209	0.223614	0.861064	0.396597	2.03145e-06	0.476749
CPQ	0.0341258	-0.223608	0.0753605	0.287935	0.11866	-0.16566
CCT4	0.0341867	0.223534	1.16315	0.293098	0.027079	0.233034
MAP2K1	0.0342852	-0.223414	0.253398	0.407182	0.789296	0.0285615
RASGRP3	0.0344718	0.223189	0.123168	0.458048	0.000503659	0.35939
BUB3	0.0344951	-0.223161	0.791629	0.407182	0.301823	0.110046
TMEM11	0.0345373	-0.22311	0.377914	0.332728	0.21904	-0.130828
TUBB2B	0.0345961	0.223039	9.07295	0.00351767	0.00581689	0.288534
APOC4	0.0346101	-0.223023	0.000544275	0.407182	0.138734	-0.157286
DPP4	0.0346679	-0.222953	2.87844e-05	0.0954224	0.0836374	-0.183367
ACAP2	0.0347171	0.222894	5.9723	0.0213896	0.0202591	0.244402
CLCA2	0.0347776	-0.222822	0.154819	0.291776	0.00281659	-0.311352
HLA-DMB	0.0348037	-0.22279	0.000189128	0.388281	0.00026118	-0.375893
SETDB1	0.0348296	-0.222759	0.0012034	0.407182	0.288687	-0.113061
EXT1	0.0348355	-0.222752	0.000197021	0.293098	0.210284	-0.133328
MCM3AP	0.0348595	0.222724	1.37704	0.272374	0.0013432	0.332959
PTPN9	0.034928	-0.222642	0.148287	0.407182	0.00830341	-0.27664
TECPR2	0.0349413	-0.222626	0.00597624	0.407182	0.0319679	-0.226305
KLHL21	0.0349968	-0.22256	0.0256565	0.407182	0.301356	-0.110152
IER3IP1	0.0351382	0.222392	1.54459	0.216623	0.392645	0.0911938
ZSWIM8	0.0352183	-0.222297	1.81671	0.458048	0.0883044	-0.180704
HPRT1	0.0353215	0.222175	1.01731	0.272374	1.59622e-06	0.481009
TOE1	0.0353279	-0.222167	0.000122552	0.258457	0.460221	-0.0788235
CORO1B	0.0353577	-0.222132	0.974339	0.395153	0.615657	-0.0536286
C11orf30	0.0354063	-0.222075	0.00331255	0.407182	0.0542775	-0.203588
CENPF	0.035415	-0.222064	0.00873407	0.407182	0.613772	-0.0539146
FGF1	0.0354606	-0.222011	0.00212766	0.407182	0.634284	-0.0508218
NEK8	0.0354791	0.221989	0.00196518	0.407182	0.00844745	0.276053
CASC3	0.0355281	-0.221931	0.00111704	0.407182	0.121468	-0.164427
MFAP1	0.035531	-0.221928	0.453771	0.407182	0.632309	-0.0511176
PSMF1	0.0355342	-0.221924	1.49191	0.270523	0.746485	-0.0345492
NQO2	0.0355762	0.221875	1.21713	0.0983708	0.00827927	0.276739
ABI3	0.0356318	-0.22181	0.00626749	0.387511	0.112974	-0.168229
PPL	0.03567	0.221765	0.757861	0.3354	0.439118	0.0825682
NUMB	0.0356834	-0.221749	0.000130569	0.13778	0.418901	-0.0862521
C4orf27	0.0356898	0.221742	0.456098	0.407182	2.27835e-05	0.430544
SERPINB13	0.035751	-0.22167	0.284965	0.439881	0.0217524	-0.24166
ARGLU1	0.0357938	-0.22162	0.000182376	0.407182	0.0389347	-0.218078
BCAR1	0.035812	-0.221599	0.158738	0.375911	0.17862	-0.143046
CXorf38	0.0358298	-0.221578	0.334425	0.410219	0.171455	-0.145417
B4GALT7	0.0358499	-0.221554	0.747809	0.456462	0.00994621	-0.270411
ND1	0.0358747	-0.221525	0.231205	0.407182	0.0202453	-0.244428
ANKRD13D	0.0359247	-0.221467	0.000608042	0.407182	0.0314309	-0.226999
RBMXL1	0.0359431	-0.221446	0.74052	0.44214	0.0887558	-0.180453
EED	0.0359597	-0.221426	0.000162281	0.347996	0.402946	-0.0892326
MTM1	0.036128	-0.221231	0.217419	0.395269	0.312587	-0.107638
DNAJB1	0.0361588	0.221195	0.925199	0.449289	0.0188933	0.247066
RPS28	0.0361918	0.221157	0.966717	0.407182	0.807233	0.0260797
TENC1	0.0361918	-0.221157	0.344318	0.407182	0.0957626	-0.176671
PTRHD1	0.0362324	-0.22111	0.182351	0.407182	0.0366367	-0.220645
SFRP2	0.036315	-0.221015	1.8379e-05	0.342631	0.0335096	-0.224363
MAGED1	0.0363657	-0.220956	0.000825459	0.407182	0.971128	0.00386923
SLC9A1	0.0364372	-0.220874	0.559795	0.407182	0.266428	-0.118386
OS9	0.0365224	-0.220776	0.000122795	0.105241	0.31078	-0.108038
COX6B1	0.0365354	-0.220761	1.15463e-05	0.347996	0.28801	-0.113219
S100A4	0.0365422	-0.220753	0.288669	0.407182	0.461989	-0.0785142
SLC27A1	0.0365522	-0.220742	0.397202	0.407182	0.0404413	-0.216464
TOP2A	0.0365893	0.220699	1.91955	0.072605	2.34812e-08	0.54749
C16orf80	0.0366051	-0.220681	0.713256	0.408741	0.387257	-0.0922318
G3BP1	0.0366155	0.220669	1.44071	0.251229	0.0182608	0.248356
NDUFAF7	0.0367456	-0.22052	0.000194452	0.354371	0.147458	-0.153933
MTHFD1L	0.0367571	-0.220507	8.38848e-05	0.265567	0.467419	-0.0775681
CLPTM1L	0.0367586	0.220505	1.37555	0.366369	9.95753e-05	0.398645
DVL2	0.0367897	-0.22047	0.0019341	0.407182	0.124809	-0.162987
KIAA0319L	0.0368473	-0.220404	0.00291325	0.407182	0.0571255	-0.201281
ASL	0.0369722	-0.220262	0.119769	0.170462	0.294531	-0.111709
SNTB1	0.0369947	-0.220236	0.052827	0.292882	0.0457416	-0.211154
CEP41	0.0370554	-0.220167	0.00191519	0.407182	0.290318	-0.112682
SMIM15	0.0370819	-0.220137	0.767472	0.403912	0.140235	-0.156698
DDX23	0.0371341	0.220078	0.722062	0.407182	0.000320274	0.370861
TMED10	0.0371551	0.220054	1.59106	0.164623	0.00262249	0.313505
ACAD8	0.0371889	-0.220016	0.04072	0.179363	0.352908	-0.099065
ATP13A3	0.0372303	-0.219969	0.0751547	0.407182	0.145483	-0.154678
TOMM40L	0.0372485	-0.219949	1.90878e-05	0.381857	0.00372419	-0.302774
DDX18	0.0372913	0.2199	1.03726	0.407182	4.32941e-05	0.417052
MECP2	0.037298	0.219893	2.86905	0.0529082	0.000484822	0.360372
NANS	0.0373367	0.219849	1.7468	0.134576	0.000102413	0.398005
NDUFS6	0.0373897	0.219789	2.30605	0.131335	0.0113585	0.265739
ANGPTL2	0.0375091	-0.219655	7.06876e-05	0.265567	0.297086	-0.111123
TSC22D2	0.0375161	-0.219647	1.46667	0.407182	0.0762646	-0.187826
EI24	0.0375536	-0.219605	0.0418226	0.407182	0.0575777	-0.200924
ATOX1	0.0375676	-0.219589	1.12907e-05	0.300312	0.183837	-0.141364
SCFD2	0.0375841	0.219571	0.840767	0.407182	0.115782	0.166948
TRIM14	0.0376867	-0.219456	0.000698324	0.388281	0.039045	-0.217958
ESCO2	0.0377188	0.21942	6.85343	0.152932	0.00154113	0.329064
PRDX3	0.0377584	0.219376	0.718613	0.407182	0.00650146	0.284869
PLTP	0.0378057	-0.219323	1.21587e-05	0.200094	0.0255642	-0.235328
PSMB5	0.0378267	-0.2193	0.222145	0.431161	0.563716	-0.06166
AGT	0.0378811	0.219239	1.79726	0.16626	0.481458	0.0751493
SIRPA	0.0380005	0.219106	4.5734	0.015342	0.127643	0.161789
NKRF	0.0380525	-0.219048	0.000206526	0.396597	0.557055	-0.0627143
VANGL2	0.0380709	-0.219028	0.000223343	0.318806	0.399906	-0.0898082
MAN2C1	0.0382558	-0.218823	0.113615	0.37317	0.110273	-0.169484
GPATCH11	0.0382914	-0.218784	0.00442916	0.407182	0.397314	-0.0903011
2022-09-05	0.0383716	-0.218695	#N/A	#N/A	0.730723	0.03678
PI4KB	0.0384096	-0.218653	0.00030148	0.33481	0.305021	-0.109325
METTL3	0.0385727	-0.218474	0.429635	0.458048	0.243218	0.12427
SDR39U1	0.0386194	0.218423	0.393089	0.41969	0.0211919	0.24267
C19orf35	0.0386288	0.218413	0.00450379	0.407182	0.41752	0.0865074
SULT1A1	0.0386449	-0.218395	0.000109207	0.407182	0.0604619	-0.198696
REXO2	0.03866	-0.218378	0.27226	0.407182	0.674703	-0.0448451
M6PR	0.0386729	-0.218364	0.294976	0.334497	0.923333	0.0102877
PPIH	0.0387149	-0.218318	1.32919	0.458048	0.560781	0.0621238
FAP	0.0387608	-0.218268	8.65445e-06	0.233274	0.0648037	-0.1955
NAT1	0.0388509	-0.21817	0.000154442	0.367742	0.0617314	-0.197743
GNG7	0.0388585	0.218161	2.12917	0.0933378	0.103613	0.172685
SLC25A46	0.0388673	-0.218152	0.000130852	0.375911	0.0621596	-0.197425
HNRNPA3	0.0390581	0.217944	1.20352	0.300312	0.000479116	0.360676
TRIM47	0.0390607	-0.217941	0.0900647	0.272374	0.236176	-0.126131
PCBD1	0.0391346	-0.217861	0.331097	0.396597	0.945232	0.00734367
THBS2	0.0391674	-0.217826	8.0079e-06	0.265567	0.0647299	-0.195553
UCKL1	0.0392346	-0.217753	0.000539487	0.407182	0.0589819	-0.199828
ACP1	0.0392723	-0.217712	1.05035	0.407182	0.533417	0.0665056
CRADD	0.0392834	-0.2177	0.393273	0.407739	0.0334555	-0.22443
FGFR3	0.0393186	-0.217662	0.00242628	0.407182	0.184588	-0.141124
MBLAC2	0.0393411	-0.217638	4.23051e-05	0.354371	0.0598865	-0.199133
WWP2	0.0394351	0.217536	17.0111	2.797e-05	0.0462578	0.210665
GGCX	0.0394843	-0.217483	0.000482741	0.300312	0.63432	-0.0508164
PHACTR4	0.0395021	-0.217464	1.96973	0.407182	0.415536	-0.0868752
MCAM	0.0398229	0.21712	0.804144	0.431161	0.0747094	0.188811
RDH14	0.0398618	-0.217079	0.244509	0.407182	0.160403	-0.149221
CYB561D2	0.0399419	-0.216993	4.0941e-05	0.375911	0.053507	-0.204229
MCFD2	0.0399504	0.216984	1.22109	0.407182	9.25955e-05	0.400294
PYCRL	0.040038	-0.216891	0.892917	0.407182	0.275577	-0.116163
PICALM	0.0400555	-0.216872	0.793107	0.421377	0.738756	0.0356412
AP5Z1	0.0401099	-0.216814	0.000438153	0.283397	0.0331014	-0.22487
GTF2E2	0.0401217	0.216802	2.30732	0.0431877	3.98128e-05	0.418847
F9	0.0401329	-0.21679	0.481735	0.458048	0.0993936	-0.174797
CBL	0.0401543	-0.216767	0.000194592	0.251229	0.591319	-0.057352
[truncated: 7,832 more rows]

## Sheet: Fig. 3a
Arm	# Genes	Amp frequency	Amp frequency score	Amp z-score	Amp q-value	Del frequency	Del frequency score	Del z-score	Del q-value
1p	2121	0.03	0.04	-1.11	0.997	0.08	0.08	0.525	0.562
1q	1955	0.07	0.07	0.029	0.997	0.07	0.07	0.029	0.653
2p	924	0.13	0.14	1.48	0.339	0.08	0.09	-0.204	0.71
2q	1556	0.07	0.07	-0.28	0.997	0.08	0.08	0.0901	0.653
3p	1062	0.04	0.05	-1.35	0.997	0.1	0.1	0.369	0.58
3q	1139	0.29	0.31	6.88	6.65e-11	0.06	0.08	-0.362	0.724
4p	489	0.03	0.04	-2.07	0.997	0.09	0.09	-0.468	0.73
4q	1049	0.04	0.05	-1.39	0.997	0.09	0.09	-0.0124	0.653
5p	270	0.14	0.15	1.21	0.499	0.07	0.08	-0.973	0.854
5q	1427	0.03	0.04	-1.5	0.997	0.11	0.11	1.04	0.486
6p	1173	0.08	0.09	-0.122	0.997	0.1	0.11	0.577	0.562
6q	839	0.07	0.07	-0.743	0.997	0.1	0.11	0.26	0.625
7p	641	0.18	0.2	2.77	0.0205	0.1	0.12	0.506	0.562
7q	1277	0.02	0.03	-1.98	0.997	0.11	0.11	0.861	0.562
8p	580	0.07	0.08	-0.848	0.997	0.12	0.13	0.769	0.562
8q	859	0.19	0.2	3.21	0.00586	0.07	0.08	-0.459	0.73
9p	422	0.04	0.05	-1.73	0.997	0.1	0.1	-0.135	0.696
9q	1113	0.06	0.06	-0.908	0.997	0.11	0.12	0.825	0.562
10p	409	0.03	0.04	-2.04	0.997	0.12	0.13	0.505	0.562
10q	1268	0.01	0.01	-2.34	0.997	0.13	0.13	1.56	0.321
11p	862	0.04	0.05	-1.39	0.997	0.13	0.14	1.29	0.393
11q	1515	0.02	0.03	-1.81	0.997	0.13	0.14	1.87	0.269
12p	575	0.26	0.27	4.9	7.14e-06	0.04	0.06	-1.22	0.888
12q	1447	0.08	0.09	0.0645	0.997	0.09	0.1	0.428	0.57
13p	0	0.03	0.04	-2.21	0.997	0.13	0.14	0.521	0.562
13q	654	0.02	0.03	-2.25	0.997	0.13	0.14	1.02	0.486
14p	0	0.37	0.39	7.71	2.83e-13	0.07	0.11	-0.338	0.724
14q	1341	0.13	0.14	1.9	0.18	0.08	0.09	0.116	0.653
15p	0	0.17	0.18	1.76	0.216	0.09	0.11	-0.35	0.724
15q	1355	0.06	0.06	-0.886	0.997	0.06	0.06	-0.886	0.851
16p	872	0.08	0.09	-0.169	0.997	0.16	0.17	2.17	0.269
16q	702	0.06	0.06	-1.08	0.997	0.14	0.15	1.55	0.321
17p	683	0.04	0.05	-1.47	0.997	0.14	0.15	1.48	0.321
17q	1592	0.03	0.04	-1.32	0.997	0.14	0.15	2.4	0.269
18p	143	0.07	0.08	-1.12	0.997	0.12	0.13	0.422	0.57
18q	446	0.01	0.01	-2.76	0.997	0.11	0.11	0.115	0.653
19p	995	0.04	0.05	-1.34	0.997	0.12	0.13	1.05	0.486
19q	1709	0.07	0.07	-0.0607	0.997	0.11	0.12	1.45	0.321
20p	355	0.09	0.1	-0.272	0.997	0.12	0.13	0.671	0.562
20q	753	0.09	0.1	-0.0255	0.997	0.11	0.12	0.634	0.562
21p	13	0.12	0.15	0.726	0.936	0.17	0.19	1.93	0.269
21q	509	0.03	0.04	-1.88	0.997	0.17	0.17	1.97	0.269
22p	0	0.26	0.28	4.48	4.09e-05	0.09	0.12	-0.0101	0.653
22q	921	0.02	0.03	-2.1	0.997	0.14	0.15	1.62	0.321

## Sheet: Fig. 3b, c
Genes	two-sided Spearman's R	p value
AADAC	-0.158536	0.135585
AADACL2	-0.0404842	0.704796
ABCC5	-0.0128683	0.904184
ABCF3	0.204504	0.0531792
ABHD10	0.173307	0.102356
ABI3BP	-0.142446	0.180468
ACAD11	-0.132172	0.214303
ACAD9	-0.00453281	0.966179
ACAP2	0.331061	0.00143658
ACPL2	-0.0809188	0.448345
ACPP	-0.019662	0.85406
ACTL6A	0.0711015	0.505448
ADCY5	-0.0351896	0.741949
ADIPOQ	0.0801095	0.452912
ADPRH	-0.22507	0.0329409
AHSG	-0.0927132	0.384774
ALCAM	0.109946	0.302265
ALDH1L1	0.0407147	0.703194
ALG3	0.0538458	0.614225
AMOTL2	-0.141733	0.182682
ANAPC13	-0.196866	0.0629177
AP2M1	0.0414287	0.698238
APOD	-0.162428	0.126125
ARHGAP31	-0.075389	0.480057
ARL6	-0.22039	0.03686
ARMC8	-0.109563	0.303963
ATG3	-0.0844993	0.428452
ATP11B	0.00813282	0.939358
ATP13A3	-0.0814562	0.445327
ATP13A5	0.00503722	0.962418
ATP1B3	0.0217814	0.838532
ATP2C1	0.191242	0.0709768
ATP6V1A	-0.252455	0.0163709
ATR	0.00188749	0.985913
B4GALT4	-0.153336	0.149053
BBX	-0.0780857	0.464444
BCHE	-0.235357	0.0255454
BCL6	-0.11372	0.285868
BDH1	0.162735	0.1254
BFSP2	0.0355283	0.739554
C3orf17	0.128078	0.228965
C3orf37	-0.0331473	0.756445
C3orf58	-0.164934	0.120306
CBLB	-0.361512	0.000463766
CCDC37	-0.0358055	0.737595
CCDC39	-0.105656	0.321634
CCDC50	0.0449191	0.674196
CCDC54	-0.0588888	0.581402
CCDC58	-0.242857	0.0210892
CCDC80	-0.340648	0.00101859
CCNL1	-0.0886359	0.406111
CD47	0.0234143	0.826609
CDV3	0.190117	0.0726847
CEP97	-0.263697	0.0120288
CHCHD6	-0.0528421	0.620852
CHRD	-0.127936	0.229485
CHST2	-0.0860961	0.419746
CLDN1	-0.039528	0.711458
CLDND1	-0.0889926	0.404217
CNBP	-0.0294001	0.783259
COL6A5	-0.00476182	0.964471
COL6A6	-0.115495	0.278364
COL8A1	-0.155577	0.14313
COMMD2	-0.262119	0.0125702
COPB2	-0.101008	0.3435
COX17	-0.0920924	0.387979
CP	0.0619392	0.561948
CPA3	-0.0462846	0.664878
CPB1	-0.0871171	0.414233
CPN2	-0.0577542	0.588716
CPOX	0.224465	0.0334271
CRYGS	0.207259	0.0499854
CSTA	0.102724	0.335321
DBR1	-0.231121	0.0283998
DCUN1D1	-0.082717	0.438291
DHX36	0.183462	0.0834761
DIRC2	-0.09209	0.387991
DLG1	0.0203602	0.848938
DNAJB11	0.0294343	0.783013
DNAJC13	0.0384691	0.718861
DNAJC19	0.320355	0.00208235
DPPA4	-0.061765	0.56305
DTX3L	0.190129	0.0726668
DVL3	0.0342576	0.748554
ECE2	-0.110171	0.30127
ECT2	-0.00350709	0.973829
EEFSEC	-0.0215989	0.839866
EHHADH	0.270829	0.00982755
EIF2A	0.171977	0.105058
EIF2B5	-0.0839216	0.431627
EIF4A2	-0.0514663	0.629986
EIF4G1	0.0269593	0.800864
EIF5A2	-0.105982	0.320135
EPHA6	0.142832	0.17928
EPHB3	-0.067573	0.526853
ESYT3	-0.0809188	0.448345
FAIM	-0.0438843	0.681291
FAM162A	-0.0765333	0.473398
FAM43A	-0.0781669	0.463978
FBXO45	0.017679	0.86864
FETUB	0.0643286	0.546929
FILIP1L	-0.0873893	0.412771
FNDC3B	-0.24529	0.0197947
FSTL1	-0.235052	0.0257426
FXR1	0.326726	0.00167226
FYTTD1	0.21257	0.0442748
GFM1	0.382875	0.000195726
GK5	-0.0839118	0.431682
GMPS	0.34076	0.00101445
GNB4	-0.100443	0.346216
GOLGB1	0.12224	0.251064
GOLIM4	0.00554844	0.958607
GP9	-0.160674	0.130323
GSK3B	-0.182391	0.0853257
GTF2E1	-0.262677	0.0123763
GTPBP8	-0.141025	0.1849
GYG1	-0.0731054	0.493495
H1FX	-0.0147688	0.890115
HCLS1	-0.0645612	0.545477
HEG1	-0.0440848	0.679915
HES1	0.193118	0.0682008
HLTF	-0.04711	0.659269
HPS3	0.000428459	0.996802
HRG	0.364504	0.000412445
HSPBAP1	0.0572824	0.59177
IFT122	-0.0507457	0.634792
IFT57	0.200222	0.0584741
IGF2BP2	-0.0164232	0.877896
IGSF10	-0.0888105	0.405183
IL1RAP	0.0610937	0.567309
IQCJ	0.0994004	0.351272
ITGB5	-0.0827216	0.438265
KALRN	-0.0616516	0.563769
KIAA0226	0.0377185	0.724124
KIAA1257	-0.198674	0.0604911
KIAA1524	0.20801	0.049143
KLHL24	-0.0743562	0.48611
KNG1	0.0491064	0.645782
KPNA1	0.1676	0.114345
KPNA4	-0.0557235	0.60191
LAMP3	0.0961858	0.367144
LEKR1	-0.131152	0.217889
LEPREL1	0.0611166	0.567164
LPP	-0.262784	0.0123395
LRCH3	-0.0338786	0.751244
LRRC15	-0.0460403	0.666541
LRRC31	0.0760952	0.475941
LRRIQ4	-0.100942	0.343813
LSAMP	0.0800544	0.453224
LSG1	0.161409	0.128552
LXN	-0.289975	0.00556577
MASP1	0.0758495	0.477371
MB21D2	-0.130639	0.219712
MBD4	-0.0507457	0.634792
MBNL1	-0.103826	0.330134
MCCC1	0.430899	2.23937e-05
MCM2	0.167233	0.115153
MECOM	-0.0989649	0.353397
MFI2	-0.0190238	0.858748
MFN1	0.153429	0.148803
MFSD1	0.207841	0.049332
MGLL	-0.231977	0.0278022
MINA	0.118607	0.26553
MME	-0.0229762	0.829804
MRPL3	-0.102977	0.334122
MRPL47	0.151791	0.153241
MRPS22	-0.170864	0.107362
MUC13	-0.030999	0.771785
MUC4	0.154473	0.146026
MYH15	-0.268181	0.0105998
MYLK	-0.110187	0.301198
NAA50	-0.0942652	0.376833
NCBP2	-0.0956537	0.369813
NCEH1	-0.0925891	0.385413
NCK1	-0.161499	0.128335
NDUFB4	-0.0964281	0.365932
NDUFB5	0.0174252	0.870509
NIT2	-0.0781078	0.464317
NMD3	-0.142145	0.181401
NMNAT3	-0.0626429	0.557505
NUDT16	0.052122	0.625626
OPA1	0.396264	0.000110515
OR5AC2	0.193374	0.0678292
OSBPL11	-0.0389179	0.71572
PAK2	0.00788141	0.941229
PARL	0.0713251	0.504107
PARP14	-0.0193611	0.856269
PARP9	0.146472	0.168336
PCCB	-0.23378	0.0265784
PCNP	-0.0630891	0.554696
PCYT1A	0.154704	0.145415
PDCD10	-0.168809	0.111719
PDIA5	-0.0896141	0.40093
PFN2	0.101756	0.339918
PHC3	-0.092495	0.385898
PHLDB2	-0.235416	0.0255075
PIGX	-0.169622	0.109979
PIK3CA	-0.0801191	0.452857
PIK3CB	-0.0818908	0.442894
PIK3R4	-0.144821	0.173235
PLCH1	-0.0549166	0.607189
PLD1	-0.117271	0.270993
PLOD2	-0.266127	0.0112349
PLS1	0.0198916	0.852375
PLSCR1	0.00265578	0.98018
PLSCR4	-0.33379	0.00130409
PLXNA1	0.0280306	0.793124
PLXND1	-0.0952514	0.371838
PODXL2	0.092485	0.38595
POGLUT1	-0.0516495	0.628766
POLR2H	-0.0885454	0.406593
PPM1L	0.269263	0.0102782
PPP1R2	0.141916	0.182112
PPP2R3A	0.0409467	0.701582
PRKCI	0.19453	0.0661702
PROS1	0.0754229	0.479859
PSMD2	0.0442853	0.678539
PTPLB	-0.165975	0.117951
PTX3	0.0577593	0.588683
QTRTD1	-0.00953681	0.928914
RAB43	-0.0308772	0.772657
RAB6B	-0.0615138	0.564643
RAB7A	-0.00145661	0.989129
RABL3	-0.305273	0.00343607
RAP2B	-0.163184	0.124348
RARRES1	-0.131499	0.216667
RASA2	0.114831	0.281156
RBP1	-0.0762847	0.47484
RFC4	0.108971	0.306596
RNF168	0.0901582	0.398065
RNF7	-0.0340542	0.749997
RPL22L1	-0.022622	0.832389
RPL24	-0.104497	0.327
RPL35A	-0.0341004	0.749669
RPN1	0.0562133	0.598716
RSRC1	0.396121	0.000111202
RTP4	0.190378	0.072286
RUVBL1	0.235337	0.0255588
SEC22A	-0.182664	0.0848503
SEC61A1	0.0337352	0.752264
SEC62	-0.145785	0.17036
SELT	-0.0548917	0.607352
SENP2	-0.0726685	0.496088
SENP7	-0.0916936	0.390046
SKIL	-0.148961	0.161141
SLC33A1	0.164619	0.121026
SLC41A3	0.185222	0.0805045
SLC9A9	-0.0841295	0.430483
SLCO2A1	-0.231882	0.0278678
SLITRK3	-0.131264	0.217493
SMC4	0.0752878	0.480648
SNX4	-0.190205	0.0725502
SOX2	0.101616	0.340588
SPICE1	-0.202273	0.0558859
SRPRB	-0.139888	0.188503
SSR3	0.164104	0.12221
ST6GAL1	0.0176898	0.868561
STAG1	-0.0969711	0.363227
TAGLN3	-0.179204	0.0910238
TBC1D23	-0.0895915	0.401049
TBCCD1	0.102811	0.334907
TBL1XR1	0.218939	0.038151
TF	0.139649	0.189266
TFG	0.0733793	0.491872
TFRC	0.0189944	0.858964
TIMMDC1	-0.288931	0.00574674
TM4SF1	-0.0716287	0.502289
TMCC1	0.0591002	0.580044
TMEM41A	0.0167166	0.875732
TMEM45A	0.142955	0.178901
TNFSF10	-0.101169	0.342725
TNIK	-0.142236	0.181118
TOMM70A	0.149108	0.160723
TP63	0.226373	0.0319147
TPRG1	-0.190382	0.0722801
TRA2B	0.079743	0.454988
TSC22D2	-0.0477718	0.654786
U2SURP	-0.0735836	0.490664
UBA5	-0.273289	0.00915487
UBXN7	0.150325	0.157298
UMPS	0.375991	0.000260137
UPK1B	0.00672835	0.949815
USP13	0.182875	0.084486
VPS8	-0.0853268	0.423928
WDR52	-0.0615797	0.564224
WDR53	0.180316	0.0890013
WWTR1	-0.037019	0.72904
XRN1	-0.0921423	0.38772
XXYLT1	0.148706	0.161868
ZBTB20	-0.0402994	0.706082
ZNF148	0.148298	0.163033

[truncated: 56 more sheets: Fig. 3d, Fig. 3f, Fig. 3g, Fig. 3h, Fig. 5a, Fig. 5b, Fig. 5e, Fig. 6b, Fig. 7a, Fig. 7b, Fig. 7c, Fig. 8a, Fig. 8b, Fig. 8c, Fig. 8d, Fig. 8e, f, Fig. 8g, Fig. 8h, Fig. 8i, Supplementary Fig. 2k, l …]
